# Supplementary material for: Cd4As2Br3
Source: Acta Crystallogr Sect E Struct Rep Online. 2014 Feb 26;70(Pt 3):i15. doi: 10.1107/S160053681400395X (PMC3998459; doi:10.1107/S160053681400395X)
Supplement: Supplementary file 1 [file e-70-00i15-sup1.cif]

##############################################################################
#                                                                            #
# This CIF contains the data in a paper accepted for publication in          #
# Acta Crystallographica Section E. It conforms to the requirements of       #
# Notes for Authors for Acta Crystallographica Section E, and has been       #
# peer reviewed under the auspices of the IUCr Commission on Journals.       #
#                                                                            #
# Full details of the Crystallographic Information File format               #
# are given in the paper "The Crystallographic Information File (CIF):       #
# a New Standard Archive File for Crystallography" by S. R. Hall, F. H.      #
# Allen and I. D. Brown [Acta Cryst. (1991), A47, 655-685].                  #
#                                                                            #
# The current version of the core CIF dictionary is obtainable from          #
# ftp://ftp.iucr.org/pub/cif_core.dic.                                       #
#                                                                            #
# Software is freely available for graphical display of the structure(s)     #
# in this CIF. For information consult the CIF software page                 #
# http://www.iucr.org/resources/cif/software.                                #
#                                                                            #
# This file may be used for bona fide research purposes within the           #
# scientific community so long as proper attribution is given to the journal # 
# article from which it was obtained.                                        #
#                                                                            #
##############################################################################
data_I
_database_code_depnum_ccdc_archive 'CCDC 988028'
_audit_creation_method     'WinGX routine CIF_UPDATE'
_audit_conform_dict_name     cif_core.dic
_audit_conform_dict_version     2.4.3
_journal_date_recd_electronic     2014-02-17
_journal_date_accepted     2014-02-20
_journal_name_full     'Acta Crystallographica, Section E'
_journal_year     2014
_journal_volume     70
_journal_issue      3
_journal_page_first     i15
_journal_page_last     i15
_journal_paper_category     QI
_journal_paper_doi     10.1107/S160053681400395X
_journal_coeditor_code     VN2080
_publ_contact_author_name     'Mohammed Kars'
_publ_contact_author_address
;
Universit\'e Houari-Boumedienne
Facult\'e de Chimie
Laboratoire Sciences des mat\'eriaux
Bp 32 El-Alia Bab-Ezzouar
Algeria
;
_publ_contact_author_email     mkarsdz@yahoo.fr
_publ_contact_author_fax     '00 213 21 24 73 11'
_publ_contact_author_phone     '00 213 21 24 79 50'
_publ_section_title
;
Cd~4~As~2~Br~3~
;
loop_
    _publ_author_name
    _publ_author_address
    'Kars, Mohammed'
;
Universit\'e Houari-Boumedienne
Facult\'e de Chimie
Laboratoire Sciences des Mat\'eriaux
BP 32 El-Alia Bab-Ezzouar
Algeria
;
    'Roisnel, Thierry'
;
Centre de Diffractom\'etrie X
Sciences Chimiques de Rennes
UMR 6226 CNRS Universit\'e de Rennes 1
Campus de Beaulieu
Avenue du G\'en\'eral Leclerc
France
;
    'Dorcet, Vincent'
;
Centre de Diffractom\'etrie X
Sciences Chimiques de Rennes
UMR 6226 CNRS Universit\'e de Rennes 1
Campus de Beaulieu
Avenue du G\'en\'eral Leclerc
France
;
    'Rebbah, Allaoua'
;
Universit\'e Houari-Boumedienne
Facult\'e de Chimie
Laboratoire Sciences des Mat\'eriaux
BP 32 El-Alia Bab-Ezzouar
Algeria
;
    'Otero-Di\'az, L. Carlos'
;
Departomento Inorg\'anica
Facultad C.C. Qu\'imicas
Universidad Complutense
28040 Madrid
Spain
;
_chemical_name_systematic
;
Tetracadmium diarsenide tribromide
;
_chemical_formula_moiety     'As2 Br3 Cd4'
_chemical_formula_sum     'As2 Br3 Cd4'
_chemical_formula_iupac     'Cd4 As2 Br3'
_chemical_formula_weight     839.17
_symmetry_cell_setting     cubic
_symmetry_space_group_name_H-M     'P a -3'
_symmetry_space_group_name_Hall     '-P 2ac 2ab 3'
loop_
    _symmetry_equiv_pos_as_xyz
    'x, y, z'
    '-x+1/2, -y, z+1/2'
    'x+1/2, -y+1/2, -z'
    '-x, y+1/2, -z+1/2'
    'z, x, y'
    'y, z, x'
    '-z+1/2, -x, y+1/2'
    '-y, z+1/2, -x+1/2'
    'z+1/2, -x+1/2, -y'
    '-y+1/2, -z, x+1/2'
    '-z, x+1/2, -y+1/2'
    'y+1/2, -z+1/2, -x'
    '-x, -y, -z'
    'x-1/2, y, -z-1/2'
    '-x-1/2, y-1/2, z'
    'x, -y-1/2, z-1/2'
    '-z, -x, -y'
    '-y, -z, -x'
    'z-1/2, x, -y-1/2'
    'y, -z-1/2, x-1/2'
    '-z-1/2, x-1/2, y'
    'y-1/2, z, -x-1/2'
    'z, -x-1/2, y-1/2'
    '-y-1/2, z-1/2, x'
_cell_length_a     12.625(4)
_cell_length_b     12.625
_cell_length_c     12.625
_cell_angle_alpha     90
_cell_angle_beta     90
_cell_angle_gamma     90
_cell_volume     2012.4(6)
_cell_formula_units_Z     8
_cell_measurement_reflns_used     1340
_cell_measurement_theta_min     2.79
_cell_measurement_theta_max     34.89
_cell_measurement_temperature     150(2)
_exptl_crystal_description     prism
_exptl_crystal_colour     red
_exptl_crystal_size_max     0.21
_exptl_crystal_size_mid     0.2
_exptl_crystal_size_min     0.17
_exptl_crystal_density_diffrn     5.54
_exptl_crystal_density_method     'not measured'
_exptl_crystal_F_000     2904
_exptl_absorpt_coefficient_mu     26.700
_exptl_absorpt_correction_type     multi-scan
_exptl_absorpt_process_details     '(<i>SADABS</i>; Bruker, 2001)'
_exptl_absorpt_correction_T_min     0.0049
_exptl_absorpt_correction_T_max     0.0107
_exptl_special_details     ?
_diffrn_ambient_temperature     150(2)
_diffrn_radiation_type     MoK\a
_diffrn_radiation_wavelength     0.71073
_diffrn_radiation_monochromator     graphite
_diffrn_measurement_device_type     'Bruker APEXII'
_diffrn_measurement_method     'CCD rotation images, thin slices'
_diffrn_reflns_number     6624
_diffrn_reflns_av_R_equivalents     0.0879
_diffrn_reflns_theta_min     2.79
_diffrn_reflns_theta_max     34.94
_diffrn_reflns_theta_full     34.94
_diffrn_measured_fraction_theta_max     0.999
_diffrn_measured_fraction_theta_full     0.999
_diffrn_reflns_limit_h_min     -17
_diffrn_reflns_limit_h_max     15
_diffrn_reflns_limit_k_min     -20
_diffrn_reflns_limit_k_max     10
_diffrn_reflns_limit_l_min     -12
_diffrn_reflns_limit_l_max     19
_refine_special_details
;
Refinement of <i>F</i>^2^ against ALL reflections. The weighted <i>R</i>-factor
<i>wR</i> and goodness of fit <i>S</i> are based on <i>F</i>^2^, conventional
<i>R</i>-factors <i>R</i> are based on <i>F</i>, with <i>F</i> set to zero for
negative <i>F</i>^2^. The threshold expression of <i>F</i>^2^ >
\s(<i>F</i>^2^) is used only for calculating <i>R</i>-factors(gt) <i>etc</i>.
and is not relevant to the choice of reflections for refinement.
<i>R</i>-factors based on <i>F</i>^2^ are statistically about twice as large
as those based on <i>F</i>, and <i>R</i>- factors based on ALL data will be
even larger.
;
_reflns_number_total     1485
_reflns_number_gt     1238
_reflns_threshold_expression     I>2sigma(I)
_refine_ls_structure_factor_coef     Fsqd
_refine_ls_matrix_type     full
_refine_ls_R_factor_all     0.0508
_refine_ls_R_factor_gt     0.0386
_refine_ls_wR_factor_gt     0.0883
_refine_ls_wR_factor_ref     0.0923
_refine_ls_goodness_of_fit_ref     1.09
_refine_ls_restrained_S_all     1.09
_refine_ls_number_reflns     1485
_refine_ls_number_parameters     29
_refine_ls_number_restraints     0
_refine_ls_weighting_scheme     calc
_refine_ls_weighting_details
        'calc w=1/[\s^2^(Fo^2^)+(0.0052P)^2^+11.0012P] where P=(Fo^2^+2Fc^2^)/3'
_atom_sites_solution_primary     direct
_atom_sites_solution_secondary     difmap
_refine_ls_shift/su_max     0.003
_refine_ls_shift/su_mean     0.001
_refine_diff_density_max     1.932
_refine_diff_density_min     -1.571
_refine_ls_extinction_method     'SHELXL97 (Sheldrick, 2008)'
_refine_ls_extinction_coef     0.00161(12)
_refine_ls_extinction_expression
                                    Fc^*^=kFc[1+0.001xFc^2^\l^3^/sin(2\q)]^-1/4^
loop_
    _atom_type_symbol
    _atom_type_description
    _atom_type_scat_dispersion_real
    _atom_type_scat_dispersion_imag
    _atom_type_scat_source
    As As 0.0499 2.0058 'International Tables Vol C Tables 4.2.6.8 and 6.1.1.4'
    Br Br -0.2901 2.4595 'International Tables Vol C Tables 4.2.6.8 and 6.1.1.4'
    Cd Cd -0.8075 1.2024 'International Tables Vol C Tables 4.2.6.8 and 6.1.1.4'
_computing_data_collection     'APEX2 (Bruker, 2006)'
_computing_cell_refinement     'SAINT (Bruker, 2006)'
_computing_data_reduction     'SAINT (Bruker, 2006)'
_computing_structure_solution     'SIR97 (Altomare <i>et al.</i>, 1999)'
_computing_structure_refinement     'SHELXL97 (Sheldrick, 2008)'
_computing_molecular_graphics     '<i>DIAMOND</i> (Brandenburg & Putz, 1999)'
_computing_publication_material
              '<i>WinGX</i> (Farrugia, 2012) and <i>CRYSCAL</i> (Roisnel, 2013)'
loop_
    _atom_site_type_symbol
    _atom_site_label
    _atom_site_fract_x
    _atom_site_fract_y
    _atom_site_fract_z
    _atom_site_U_iso_or_equiv
    _atom_site_adp_type
    _atom_site_calc_flag
    _atom_site_refinement_flags
    _atom_site_occupancy
    _atom_site_symmetry_multiplicity
    _atom_site_disorder_assembly
    _atom_site_disorder_group
    Cd Cd1 0.02627(4) -0.01237(4) 0.24906(3) 0.00853(12) Uani d . 1 1 . .
    Cd Cd2 0.21971(3) 0.21971(3) 0.21971(3) 0.00892(16) Uani d S 1 3 . .
    As As1 0.44525(4) 0.44525(4) 0.44525(4) 0.00244(19) Uani d S 1 3 . .
    As As2 0.10239(5) 0.10239(5) 0.10239(5) 0.00298(19) Uani d S 1 3 . .
    Br Br1 0.18751(5) 0.43173(4) 0.26201(5) 0.00566(13) Uani d . 1 1 . .
loop_
    _atom_site_aniso_label
    _atom_site_aniso_U_11
    _atom_site_aniso_U_22
    _atom_site_aniso_U_33
    _atom_site_aniso_U_12
    _atom_site_aniso_U_13
    _atom_site_aniso_U_23
    Cd1 0.0091(2) 0.0118(2) 0.00468(19) -0.00282(14) 0.00066(14) 0.00389(14)
    Cd2 0.00892(16) 0.00892(16) 0.00892(16) -0.00209(14) -0.00209(14)
                                                                    -0.00209(14)
    As1 0.00244(19) 0.00244(19) 0.00244(19) 0.00002(17) 0.00002(17) 0.00002(17)
    As2 0.00298(19) 0.00298(19) 0.00298(19) 0.00131(18) 0.00131(18) 0.00131(18)
    Br1 0.0036(2) 0.0050(2) 0.0083(3) 0.00048(17) -0.00135(18) -0.00099(18)
_geom_special_details
;
All e.s.d.'s (except the e.s.d. in the dihedral angle between two l.s. planes)
are estimated using the full covariance matrix. The cell e.s.d.'s are taken
into account individually in the estimation of e.s.d.'s in distances, angles
and torsion angles; correlations between e.s.d.'s in cell parameters are only
used when they are defined by crystal symmetry. An approximate (isotropic)
treatment of cell e.s.d.'s is used for estimating e.s.d.'s involving l.s.
planes.
;
loop_
    _geom_bond_atom_site_label_1
    _geom_bond_atom_site_label_2
    _geom_bond_site_symmetry_2
    _geom_bond_distance
    _geom_bond_publ_flag
    Cd1 As2 . 2.5400(5) ?
    Cd1 As1 15_655 2.5595(5) ?
    Cd1 Br1 4_545 2.7933(11) ?
    Cd1 Br1 24_655 2.9999(8) ?
    Cd2 As2 . 2.5655(13) ?
    Cd2 Br1 6 2.7596(11) ?
    Cd2 Br1 . 2.7596(7) ?
    Cd2 Br1 5 2.7596(7) ?
    As1 As1 13_666 2.3945(19) ?
    As1 Cd1 23_566 2.5594(9) ?
    As1 Cd1 22_656 2.5595(5) ?
    As1 Cd1 15_665 2.5595(5) ?
    As2 Cd1 5 2.5400(6) ?
    As2 Cd1 6 2.5400(5) ?
    Br1 Cd1 4 2.7932(11) ?
    Br1 Cd1 23_566 2.9999(8) ?
loop_
    _geom_angle_atom_site_label_1
    _geom_angle_atom_site_label_2
    _geom_angle_atom_site_label_3
    _geom_angle_site_symmetry_1
    _geom_angle_site_symmetry_3
    _geom_angle
    _geom_angle_publ_flag
    As2 Cd1 As1 . 15_655 140.50(3) ?
    As2 Cd1 Br1 . 4_545 118.24(3) ?
    As1 Cd1 Br1 15_655 4_545 97.55(2) ?
    As2 Cd1 Br1 . 24_655 106.62(2) ?
    As1 Cd1 Br1 15_655 24_655 91.57(2) ?
    Br1 Cd1 Br1 4_545 24_655 85.291(15) ?
    As2 Cd2 Br1 . 6 125.922(19) ?
    As2 Cd2 Br1 . . 125.923(19) ?
    Br1 Cd2 Br1 6 . 89.07(3) ?
    As2 Cd2 Br1 . 5 125.922(17) ?
    Br1 Cd2 Br1 6 5 89.07(3) ?
    Br1 Cd2 Br1 . 5 89.07(2) ?
    As1 As1 Cd1 13_666 23_566 110.91(3) ?
    As1 As1 Cd1 13_666 22_656 110.91(2) ?
    Cd1 As1 Cd1 23_566 22_656 107.99(2) ?
    As1 As1 Cd1 13_666 15_665 110.91(2) ?
    Cd1 As1 Cd1 23_566 15_665 107.99(2) ?
    Cd1 As1 Cd1 22_656 15_665 107.99(2) ?
    Cd1 As2 Cd1 5 . 118.414(12) ?
    Cd1 As2 Cd1 5 6 118.414(14) ?
    Cd1 As2 Cd1 . 6 118.416(17) ?
    Cd1 As2 Cd2 5 . 97.29(3) ?
    Cd1 As2 Cd2 . . 97.29(3) ?
    Cd1 As2 Cd2 6 . 97.29(3) ?
    Cd2 Br1 Cd1 . 4 112.19(2) ?
    Cd2 Br1 Cd1 . 23_566 108.48(2) ?
    Cd1 Br1 Cd1 4 23_566 104.66(2) ?
loop_
    _geom_torsion_atom_site_label_1
    _geom_torsion_atom_site_label_2
    _geom_torsion_atom_site_label_3
    _geom_torsion_atom_site_label_4
    _geom_torsion_site_symmetry_1
    _geom_torsion_site_symmetry_2
    _geom_torsion_site_symmetry_3
    _geom_torsion_site_symmetry_4
    _geom_torsion
    _geom_torsion_publ_flag
    As1 Cd1 As2 Cd1 15_655 . . 5 90.34(7) ?
    Br1 Cd1 As2 Cd1 4_545 . . 5 -117.28(4) ?
    Br1 Cd1 As2 Cd1 24_655 . . 5 -23.66(5) ?
    As1 Cd1 As2 Cd1 15_655 . . 6 -114.45(6) ?
    Br1 Cd1 As2 Cd1 4_545 . . 6 37.93(6) ?
    Br1 Cd1 As2 Cd1 24_655 . . 6 131.55(4) ?
    As1 Cd1 As2 Cd2 15_655 . . . -12.05(5) ?
    Br1 Cd1 As2 Cd2 4_545 . . . 140.33(2) ?
    Br1 Cd1 As2 Cd2 24_655 . . . -126.06(2) ?
    Br1 Cd2 As2 Cd1 6 . . 5 9.443(19) ?
    Br1 Cd2 As2 Cd1 . . . 5 129.44(2) ?
    Br1 Cd2 As2 Cd1 5 . . 5 -110.557(19) ?
    Br1 Cd2 As2 Cd1 6 . . . 129.443(19) ?
    Br1 Cd2 As2 Cd1 . . . . -110.56(2) ?
    Br1 Cd2 As2 Cd1 5 . . . 9.442(19) ?
    Br1 Cd2 As2 Cd1 6 . . 6 -110.56(2) ?
    Br1 Cd2 As2 Cd1 . . . 6 9.443(19) ?
    Br1 Cd2 As2 Cd1 5 . . 6 129.44(2) ?
    As2 Cd2 Br1 Cd1 . . . 4 27.93(3) ?
    Br1 Cd2 Br1 Cd1 6 . . 4 163.39(3) ?
    Br1 Cd2 Br1 Cd1 5 . . 4 -107.53(3) ?
    As2 Cd2 Br1 Cd1 . . . 23_566 143.055(14) ?
    Br1 Cd2 Br1 Cd1 6 . . 23_566 -81.486(14) ?
    Br1 Cd2 Br1 Cd1 5 . . 23_566 7.60(2) ?
_iucr_refine_instructions_details
;
 .res file for SHELXL : job_tr.res
.................................................................
TITL import in P a -3
CELL  0.71073  12.6250  12.6253  12.6253   90.000   90.000   90.000
ZERR     8.00   0.0040   0.0000   0.0000    0.000    0.000    0.000
LATT   1
SYMM  1/2 - X, - Y, 1/2 + Z
SYMM  1/2 + X, 1/2 - Y, - Z
SYMM  - X, 1/2 + Y, 1/2 - Z
SYMM    Z,   X,   Y
SYMM    Y,   Z,   X
SYMM  1/2 - Z, - X, 1/2 + Y
SYMM  - Y, 1/2 + Z, 1/2 - X
SYMM  1/2 + Z, 1/2 - X, - Y
SYMM  1/2 - Y, - Z, 1/2 + X
SYMM  - Z, 1/2 + X, 1/2 - Y
SYMM  1/2 + Y, 1/2 - Z, - X
SFAC  AS   BR   CD
UNIT  16 24 32
MERG   2
FMAP   2
PLAN   20
ACTA
BOND   $H
CONF
LIST   4
WPDB  -2
L.S.   4
TEMP  -123.00
WGHT    0.005200   11.001201
EXTI    0.001614
FVAR       0.12130
CD1   3    0.026272   -0.012369    0.249059    11.00000    0.00909    0.01183 =
         0.00468    0.00389    0.00066   -0.00282
CD2   3    0.219711    0.219711    0.219711    10.33333    0.00892    0.00892 =
         0.00892   -0.00209   -0.00209   -0.00209
AS1   1    0.445248    0.445248    0.445248    10.33333    0.00244    0.00244 =
         0.00244    0.00002    0.00002    0.00002
AS2   1    0.102390    0.102390    0.102390    10.33333    0.00298    0.00298 =
         0.00298    0.00131    0.00131    0.00131
BR1   2    0.187513    0.431728    0.262006    11.00000    0.00361    0.00504 =
         0.00831   -0.00099   -0.00135    0.00048
HKLF 4
REM  import in P a -3
REM R1 =  0.0386 for   1238 Fo > 4sig(Fo)  and  0.0508 for all   1485 data
REM     29 parameters refined using      0 restraints
END
WGHT      0.0055      9.5917
 REM Highest difference peak   1.93,  deepest hole  -1.57,  1-sigma level   0.41
Q1    1   0.0110  0.0304  0.2656  11.00000  0.05    1.93
Q2    1   0.0017  0.0220  0.2901  11.00000  0.05    1.88
Q3    1   0.3006  0.2445  0.2774  11.00000  0.05    1.67
Q4    1   0.1573  0.1384  0.1356  11.00000  0.05    1.66
Q5    1   0.2525  0.2525  0.2525  10.33333  0.05    1.63
Q6    1   0.2129  0.4689  0.2216  11.00000  0.05    1.53
Q7    1   0.2987  0.2698  0.2162  11.00000  0.05    1.49
Q8    1   0.2405  0.3705  0.2958  11.00000  0.05    1.49
Q9    1   0.4847  0.3993  0.4878  11.00000  0.05    1.47
Q10   1   0.5000  0.5000  0.5000  10.16667  0.05    1.44
Q11   1   0.2304  0.3808  0.3037  11.00000  0.05    1.43
Q12   1   0.1022  0.3307  0.2091  11.00000  0.05    1.42
Q13   1  -0.0170 -0.0419  0.2931  11.00000  0.05    1.40
Q14   1   0.1178  0.4362  0.2026  11.00000  0.05    1.39
Q15   1   0.4043  0.4830  0.4108  11.00000  0.05    1.37
Q16   1   0.2824  0.1608  0.2655  11.00000  0.05    1.32
Q17   1   0.2736  0.3372  0.2216  11.00000  0.05    1.29
Q18   1   0.0219  0.0033  0.3065  11.00000  0.05    1.28
Q19   1   0.0684  0.0349  0.2040  11.00000  0.05    1.26
Q20   1   0.4373  0.4528  0.5268  11.00000  0.05    1.26
;
