# Supplementary material for: Cd4As2Br3
Source: Acta Crystallogr Sect E Struct Rep Online. 2014 Feb 26;70(Pt 3):i15. doi: 10.1107/S160053681400395X (PMC3998459; doi:10.1107/S160053681400395X)
Supplement: Supplementary file 2 [file e-70-00i15-Isup2.hkl]

# 
# h,k,l, Fc-squared, Fo-squared, sigma(Fo-squared) and status flag 
# 
data_I
_shelx_title ' import in P a -3' 
_shelx_refln_list_code          4 
_shelx_F_calc_maximum      979.61 
_exptl_crystal_F_000      2904.00 
_reflns_d_resolution_high  0.6205 
 
loop_ 
 _symmetry_equiv_pos_as_xyz 
 'x, y, z' 
 '-x+1/2, -y, z+1/2' 
 'x+1/2, -y+1/2, -z' 
 '-x, y+1/2, -z+1/2' 
 'z, x, y' 
 'y, z, x' 
 '-z+1/2, -x, y+1/2' 
 '-y, z+1/2, -x+1/2' 
 'z+1/2, -x+1/2, -y' 
 '-y+1/2, -z, x+1/2' 
 '-z, x+1/2, -y+1/2' 
 'y+1/2, -z+1/2, -x' 
 '-x, -y, -z' 
 'x-1/2, y, -z-1/2' 
 '-x-1/2, y-1/2, z' 
 'x, -y-1/2, z-1/2' 
 '-z, -x, -y' 
 '-y, -z, -x' 
 'z-1/2, x, -y-1/2' 
 'y, -z-1/2, x-1/2' 
 '-z-1/2, x-1/2, y' 
 'y-1/2, z, -x-1/2' 
 'z, -x-1/2, y-1/2' 
 '-y-1/2, z-1/2, x' 
 
_cell_length_a    12.6250 
_cell_length_b    12.6253 
_cell_length_c    12.6253 
_cell_angle_alpha  90.000 
_cell_angle_beta   90.000 
_cell_angle_gamma  90.000 
 
_shelx_F_squared_multiplier     1.000 
 
loop_ 
 _refln_index_h 
 _refln_index_k 
 _refln_index_l 
 _refln_F_squared_calc 
 _refln_F_squared_meas 
 _refln_F_squared_sigma 
 _refln_observed_status 
   1   1   1     2704.98     4080.82    509.67 o 
   0   0   2      107.20     5377.14    401.12 o 
   1   0   2       17.47      144.08    101.26 o 
   1   1   2    19759.45    21558.93    949.89 o 
   0   2   2      108.54     1514.60    248.44 o 
   1   2   2    14023.57    15306.49    696.72 o 
   2   2   2   560707.00   642290.94  45893.88 o 
   1   1   3    39861.41    44973.70   1504.70 o 
   2   1   3    79692.90    89780.02   3351.71 o 
   0   2   3   127703.17   143667.17   8168.20 o 
   1   2   3     2851.33     3170.65    214.91 o 
   2   2   3    19678.48    21224.76   1250.46 o 
   1   3   3       90.03      637.16     95.51 o 
   2   3   3     1136.41     1548.33    150.83 o 
   3   3   3     3425.66     3771.22    348.50 o 
   1   0   4   350038.62   362396.84  20357.68 o 
   2   0   4    10598.31    11452.46    720.88 o 
   3   0   4    15041.64    15380.04    849.45 o 
   1   1   4   264489.34   261973.72   8528.39 o 
   2   1   4       71.75     1213.83    227.95 o 
   3   1   4    83335.23    90480.54   4317.76 o 
   0   2   4    76740.15    79617.30   3965.13 o 
   1   2   4   139105.80   133747.44   4922.83 o 
   2   2   4    20479.75    20852.07    882.58 o 
   3   2   4     9072.04     9390.22    481.86 o 
   1   3   4     4761.65     5236.94    275.49 o 
   2   3   4     9105.08     9609.47    488.17 o 
   3   3   4    84194.62    86741.05   3858.60 o 
   0   4   4   959637.94  1032739.19  57286.79 o 
   1   4   4   142427.89   138161.02   5543.98 o 
   2   4   4    36170.70    37305.17   1706.36 o 
   3   4   4    24113.28    25157.56   1165.17 o 
   4   4   4   322209.09   321133.31  22378.07 o 
   1   1   5     2313.16     2763.38    263.62 o 
   2   1   5     5048.85     5152.16    277.27 o 
   3   1   5       13.15      756.35    116.78 o 
   4   1   5   247673.77   271023.53  11857.81 o 
   0   2   5    28489.37    27802.94   1470.02 o 
   1   2   5    28019.20    27148.81    972.24 o 
   2   2   5    29776.38    31863.24   1318.55 o 
   3   2   5   217452.72   227780.75   9169.46 o 
   4   2   5     5474.50     6728.75    496.14 o 
   1   3   5      843.37     1262.09    138.97 o 
   2   3   5    14827.63    15613.36    675.08 o 
   3   3   5       57.96      149.71     96.13 o 
   4   3   5   112481.95   113699.69   5027.62 o 
   0   4   5   677495.50   677629.94  29569.31 o 
   1   4   5     7600.79     8390.64    502.47 o 
   2   4   5    43988.55    45518.53   2047.05 o 
   3   4   5      233.15      728.06    117.55 o 
   4   4   5   131451.38   143026.89   6319.87 o 
   1   5   5    48303.51    45562.65   1886.63 o 
   2   5   5    17747.79    17607.19    855.27 o 
   3   5   5     4937.56     6182.33    677.63 o 
   4   5   5     1537.28     2230.78    180.56 o 
   5   5   5    17702.25    19260.17   1458.78 o 
   0   0   6   202398.86   208440.44  20355.88 o 
   1   0   6    25236.75    25613.86   1527.90 o 
   2   0   6      812.55     1636.39    213.74 o 
   3   0   6    16161.83    16216.65    970.30 o 
   4   0   6      106.29      421.51    112.96 o 
   5   0   6    21502.13    21483.96   1146.45 o 
   1   1   6    16245.53    15385.24    627.99 o 
   2   1   6    64047.01    61363.79   2329.42 o 
   3   1   6    12769.42    12486.67    631.78 o 
   4   1   6     5617.88     5358.10    341.90 o 
   5   1   6   233003.20   230467.02   9232.11 o 
   0   2   6   114514.12   113000.21   4981.54 o 
   1   2   6   170968.16   160901.95   5920.24 o 
   2   2   6   800138.50   852532.12  37368.65 o 
   3   2   6      960.68     1179.68    271.71 o 
   4   2   6     8390.16     8562.02    503.75 o 
   5   2   6    73432.52    73467.93   3303.56 o 
   1   3   6    17783.37    17367.79    691.16 o 
   2   3   6      730.78     1728.62    305.96 o 
   3   3   6    15605.48    15429.66    697.99 o 
   4   3   6    95581.81   101880.70   4128.64 o 
   5   3   6   147338.70   151305.83   6125.05 o 
   0   4   6    61281.04    61698.61   3568.79 o 
   1   4   6    30693.46    33267.96   1289.56 o 
   2   4   6    12697.93    12771.18    595.39 o 
   3   4   6     6866.25     7076.42    351.04 o 
   4   4   6     2585.73     2656.27    202.04 o 
   5   4   6       53.62      228.60    136.87 o 
   1   5   6    53758.69    52925.32   2024.83 o 
   2   5   6    19047.99    18318.77    908.45 o 
   3   5   6    49462.98    48166.32   2352.56 o 
   4   5   6    29129.15    31118.09   1332.67 o 
   5   5   6    42465.61    42646.29   2206.92 o 
   0   6   6    17066.43    16315.55    911.12 o 
   1   6   6     9700.71    11303.86    622.40 o 
   2   6   6   207110.56   201952.17   8933.13 o 
   3   6   6    55211.74    56193.86   2567.30 o 
   4   6   6    79603.56    82491.84   3391.79 o 
   5   6   6    15856.41    16414.75    759.62 o 
   6   6   6    20246.14    21029.12   2471.39 o 
   1   1   7     1313.38     1158.82    128.51 o 
   2   1   7     2108.14     2431.41    222.25 o 
   3   1   7    31513.44    31437.96   1317.06 o 
   4   1   7    47427.07    44766.58   2036.70 o 
   5   1   7    14148.69    14076.37    648.71 o 
   6   1   7     4289.80     4456.55    292.33 o 
   0   2   7    26563.43    25590.83   1343.52 o 
   1   2   7        6.55      328.27     98.93 o 
   2   2   7    14901.07    15795.13    708.24 o 
   3   2   7    33324.30    30209.92   1270.50 o 
   4   2   7    13696.97    13966.42    715.32 o 
   5   2   7     6280.86     6113.74    396.71 o 
   6   2   7    80970.84    79877.07   3279.36 o 
   1   3   7    10575.28    10493.40    532.68 o 
   2   3   7     1294.72     1501.19    151.31 o 
   3   3   7     3139.21     3267.30    231.98 o 
   4   3   7    20360.14    21766.52    964.49 o 
   5   3   7     8478.65     9508.79    591.78 o 
   6   3   7    14409.39    16070.28   1431.54 o 
   0   4   7        1.42      357.62    172.99 o 
   1   4   7     2287.54     2611.49    187.08 o 
   2   4   7     3677.29     4258.08    249.28 o 
   3   4   7    33011.64    31038.18   1226.45 o 
   4   4   7      684.77      921.17    151.49 o 
   5   4   7     2467.29     2702.54    240.41 o 
   6   4   7    71492.91    75061.75   2868.64 o 
   1   5   7     1421.43     1635.34    136.07 o 
   2   5   7     1810.45     2115.11    175.37 o 
   3   5   7     2793.43     3709.97    268.88 o 
   4   5   7    12926.81    11673.32    552.86 o 
   5   5   7    25155.53    26140.21   1079.82 o 
   6   5   7   114970.12   111511.86   4551.20 o 
   0   6   7       20.61       13.91    153.61 o 
   1   6   7      785.08      990.37    132.80 o 
   2   6   7     5484.00     5472.20    343.98 o 
   3   6   7    16288.87    17261.75   1367.52 o 
   4   6   7    14535.16    14916.49    720.40 o 
   5   6   7     5683.45     5493.97    398.33 o 
   6   6   7    38462.88    36543.77   1605.86 o 
   1   7   7      209.34      324.22    143.96 o 
   2   7   7    39748.55    40290.07   2081.21 o 
   3   7   7    50923.88    51734.82   2370.50 o 
   4   7   7    14878.46    14758.40    779.85 o 
   5   7   7    43789.08    43329.93   1719.34 o 
   6   7   7    76316.17    76407.58   3934.49 o 
   7   7   7    31930.79    32001.08   2504.88 o 
   0   0   8    41925.40    37313.88   3824.52 o 
   1   0   8   128618.57   124653.12   8634.91 o 
   2   0   8     4294.69     4088.02    593.53 o 
   3   0   8      627.16     1001.61    221.79 o 
   4   0   8    37991.81    40432.04   4375.04 o 
   5   0   8   137284.11   129904.52   9179.85 o 
   6   0   8   139684.41   135381.09  15641.74 o 
   7   0   8    35241.71    38969.04   2297.16 o 
   1   1   8    20108.18    20117.28    828.48 o 
   2   1   8    70856.38    63993.74   2895.98 o 
   3   1   8   122419.74   124292.43   5051.47 o 
   4   1   8    11540.71    11221.14    547.13 o 
   5   1   8    14329.44    15179.46    705.65 o 
   6   1   8    31413.87    31253.23   1335.31 o 
   7   1   8   120514.19   127100.38   5161.63 o 
   0   2   8   389153.47   362296.00  20414.12 o 
   1   2   8     6694.62     6512.90    387.92 o 
   2   2   8    24491.66    23390.70   1039.18 o 
   3   2   8     6282.67     6487.21    348.76 o 
   4   2   8   105060.38   107513.25   4356.13 o 
   5   2   8      711.95      874.77    183.92 o 
   6   2   8    46093.27    46670.41   1940.05 o 
   7   2   8    53532.69    54076.26   2243.50 o 
   1   3   8    40452.80    38284.48   1480.32 o 
   2   3   8     7768.85     7769.82    473.91 o 
   3   3   8    92107.92    89445.73   4014.53 o 
   4   3   8    14723.83    15345.86    738.83 o 
   5   3   8    27975.65    26797.02   1184.95 o 
   6   3   8      204.70      310.96    176.49 o 
   7   3   8   111973.97   112439.88   4971.91 o 
   0   4   8    20729.11    23409.05   1252.62 o 
   1   4   8    44097.27    43294.93   1467.29 o 
   2   4   8      386.54      463.37    137.88 o 
   3   4   8    76937.29    78555.11   2958.44 o 
   4   4   8   161832.02   161738.23   6481.82 o 
   5   4   8    67782.70    68792.74   4269.71 o 
   6   4   8    34239.22    33380.08   1910.25 o 
   7   4   8    12287.23    13665.53    691.38 o 
   1   5   8    81518.94    79716.98   2985.26 o 
   2   5   8    54937.08    53880.51   2050.53 o 
   3   5   8    50263.43    49392.93   1911.68 o 
   4   5   8    16173.21    16033.25    716.24 o 
   5   5   8    17683.32    18686.07   1230.97 o 
   6   5   8    28145.35    29386.33   1446.80 o 
   7   5   8    32717.97    32300.17   1442.44 o 
   0   6   8    29520.69    30522.39   1623.19 o 
   1   6   8     5747.84     5400.02    371.62 o 
   2   6   8   114635.06   106331.89   4003.37 o 
   3   6   8    22376.21    22260.62    928.06 o 
   4   6   8    12629.29    13697.66    612.53 o 
   5   6   8    16968.98    16639.19    870.45 o 
   6   6   8    14514.33    15437.37    782.93 o 
   7   6   8     1469.16     1754.65    284.15 o 
   1   7   8      781.26     1478.47    206.99 o 
   2   7   8     8397.24     8374.83    616.55 o 
   3   7   8    44247.34    44691.98   1718.26 o 
   4   7   8    29438.99    29926.85   1223.49 o 
   5   7   8    63997.26    62232.61   2416.05 o 
   6   7   8     2805.77     2532.46    311.05 o 
   7   7   8    35214.24    34449.89   1563.11 o 
   0   8   8    83270.11    79960.41   6686.67 o 
   1   8   8    28196.21    26528.37   1176.79 o 
   2   8   8    13342.81    14013.03    812.82 o 
   3   8   8     1910.95     2617.51    366.26 o 
   4   8   8   107622.02   106979.00   4790.57 o 
   5   8   8     1556.88     1174.48    350.71 o 
   6   8   8     7267.60     7223.71    573.21 o 
   7   8   8      529.25      729.58    257.99 o 
   8   8   8    89049.12    84954.23   6204.09 o 
   1   1   9    80231.81    81211.35   3590.57 o 
   2   1   9     5012.55     5400.74    464.33 o 
   3   1   9     2112.84     2522.61    234.14 o 
   4   1   9    38630.52    36930.46   1571.25 o 
   5   1   9      630.65      944.69    143.67 o 
   6   1   9    15372.18    16320.31    994.85 o 
   7   1   9    21723.23    23858.44   1311.09 o 
   8   1   9    48218.80    47840.11   2207.76 o 
   0   2   9    97088.41    94525.71   5493.34 o 
   1   2   9   111418.13   107898.20   4397.92 o 
   2   2   9    23795.72    22428.55    998.14 o 
   3   2   9    31125.10    27607.66   1340.63 o 
   4   2   9     7826.85     7905.48    415.69 o 
   5   2   9     1051.19     1558.82    211.18 o 
   6   2   9     4607.51     5010.33    491.17 o 
   7   2   9    57231.74    53384.01   2469.93 o 
   8   2   9     2836.76     3668.53    384.93 o 
   1   3   9     3293.04     3007.77    232.35 o 
   2   3   9     6541.90     5954.64    388.68 o 
   3   3   9     6420.48     6906.37    382.77 o 
   4   3   9    54434.37    57819.12   2966.86 o 
   5   3   9      141.41      456.14    174.83 o 
   6   3   9     9603.14     9711.72    559.37 o 
   7   3   9      420.09      722.37    184.56 o 
   8   3   9    35237.06    35220.60   1518.42 o 
   0   4   9    55830.78    51910.75   2620.74 o 
   1   4   9     9027.55     8658.22    409.49 o 
   2   4   9     4056.71     3891.20    291.99 o 
   3   4   9      391.50      869.59    162.98 o 
   4   4   9      411.02      462.44    155.92 o 
   5   4   9    87067.02    77030.76   3142.75 o 
   6   4   9     3591.32     4391.95    348.12 o 
   7   4   9     1809.52     1800.42    328.87 o 
   8   4   9    15572.95    16068.07    812.27 o 
   1   5   9    19135.72    19828.76    764.22 o 
   2   5   9    17732.14    18084.36    845.33 o 
   3   5   9      621.38      983.10    170.92 o 
   4   5   9      482.94      525.95    166.95 o 
   5   5   9    33032.88    32540.06   1414.20 o 
   6   5   9    14089.40    12818.75    832.82 o 
   7   5   9      108.97      438.37    260.32 o 
   8   5   9     5638.58     5550.40    457.99 o 
   0   6   9    55137.69    52915.41   2729.54 o 
   1   6   9    99032.03   104492.27   4659.84 o 
   2   6   9    40984.58    39908.26   1561.60 o 
   3   6   9   257735.92   254582.59  10116.91 o 
   4   6   9    77387.78    78661.96   2648.21 o 
   5   6   9    21273.26    20266.45    895.78 o 
   6   6   9      120.74      290.76    189.86 o 
   7   6   9    27564.48    27955.56   1441.39 o 
   8   6   9    15590.46    14374.69    886.86 o 
   1   7   9    23632.54    22417.49   1027.56 o 
   2   7   9    35392.75    33981.75   1367.52 o 
   3   7   9    14887.41    15498.82    829.60 o 
   4   7   9     3643.84     4121.70    289.90 o 
   5   7   9    27630.66    26511.19   1065.63 o 
   6   7   9    44024.60    45182.69   1960.24 o 
   7   7   9    40333.04    38477.17   1720.39 o 
   8   7   9    10606.05    11984.15    741.47 o 
   0   8   9    30345.19    26450.60   2362.94 o 
   1   8   9    27097.16    26047.72   1938.77 o 
   2   8   9     4663.11     4964.91    368.54 o 
   3   8   9    21712.57    21236.10   1451.23 o 
   4   8   9    38795.90    38692.27   1546.71 o 
   5   8   9     1687.45     2213.21    304.56 o 
   6   8   9     4220.13     3783.44    357.95 o 
   7   8   9     1950.32     2426.72    345.21 o 
   8   8   9     2005.64     1764.50    325.84 o 
   1   9   9     3594.77     3524.78    426.58 o 
   2   9   9     1238.62     1545.78    241.89 o 
   3   9   9    21370.71    21359.02   1087.72 o 
   4   9   9     7591.55     7138.04    432.81 o 
   5   9   9      832.35      640.58    290.77 o 
   6   9   9     7632.03     7591.17    515.17 o 
   7   9   9     1075.73     1286.31    301.11 o 
   8   9   9    33430.50    32186.11   1326.60 o 
   9   9   9   135273.95   126190.27   7377.54 o 
   0   0  10     6464.37     6988.63   1031.11 o 
   1   0  10     4389.55     4406.78    530.60 o 
   2   0  10    70044.73    64305.04   3805.98 o 
   3   0  10    41831.54    42503.50   2576.27 o 
   4   0  10    46359.71    47361.53   2856.79 o 
   5   0  10      652.31      848.80    285.27 o 
   6   0  10   161075.97   158246.56  11201.39 o 
   7   0  10    35879.62    33989.23   2612.25 o 
   8   0  10    40296.02    42117.04   3185.13 o 
   9   0  10      381.53      748.02    450.20 o 
   1   1  10    89746.08    90725.65   4068.60 o 
   2   1  10     1826.48     2340.43    243.28 o 
   3   1  10    29210.82    28418.37   1243.02 o 
   4   1  10       14.99      265.81    203.73 o 
   5   1  10    22662.65    22116.47   1027.38 o 
   6   1  10       52.75       86.39    202.15 o 
   7   1  10      703.62      822.80    270.06 o 
   8   1  10     5537.61     7474.64    614.15 o 
   9   1  10    23985.13    27141.21   1777.81 o 
   0   2  10   106724.39   100832.91   5861.70 o 
   1   2  10   140813.78   135290.44   5381.00 o 
   2   2  10   148525.12   141666.44   6350.54 o 
   3   2  10   315815.34   289770.06  11650.31 o 
   4   2  10     3628.06     3670.30    313.72 o 
   5   2  10     5809.71     6009.95    434.50 o 
   6   2  10    24510.17    23510.89   1208.14 o 
   7   2  10    76614.28    81793.40   3705.68 o 
   8   2  10   117952.87   124975.29   5581.38 o 
   9   2  10     2106.18     1965.01    400.25 o 
   1   3  10   142855.06   141219.61   5312.16 o 
   2   3  10    42420.50    42164.93   1982.78 o 
   3   3  10     7108.78     7654.13    449.53 o 
   4   3  10   197812.36   189410.88   7658.82 o 
   5   3  10    95601.96    94889.06   3578.35 o 
   6   3  10      718.58      654.55    225.25 o 
   7   3  10    13001.11    13070.49    713.22 o 
   8   3  10      122.99      229.51    252.02 o 
   9   3  10     4546.84     5251.32    550.54 o 
   0   4  10     7206.29     6488.22    608.55 o 
   1   4  10      572.55      923.42    184.12 o 
   2   4  10   110035.22   104032.83   4227.82 o 
   3   4  10    24441.17    22940.23   1140.19 o 
   4   4  10     3588.78     3712.46    296.35 o 
   5   4  10    24762.90    23227.44    990.70 o 
   6   4  10    34646.21    31088.48   1398.18 o 
   7   4  10      107.09      -58.08    216.00 o 
   8   4  10     4554.25     4587.63    346.04 o 
   9   4  10    17106.94    16326.69    963.34 o 
   1   5  10    41613.06    37169.22   1749.76 o 
   2   5  10      373.87      455.97    163.85 o 
   3   5  10    31685.32    29479.98   1194.63 o 
   4   5  10    22356.68    22660.06   1516.24 o 
   5   5  10    15832.47    15828.92    721.38 o 
   6   5  10     9285.33     8867.65    538.47 o 
   7   5  10       27.02       -7.06    216.30 o 
   8   5  10    16276.93    16519.58   1051.20 o 
   9   5  10    38402.30    38397.30   1730.18 o 
   0   6  10    38028.53    36174.93   1909.02 o 
   1   6  10     5542.58     6020.61    444.77 o 
   2   6  10    56993.64    57765.25   2651.78 o 
   3   6  10     8572.93     8811.69    484.60 o 
   4   6  10       56.83      280.91    179.18 o 
   5   6  10     5704.79     6084.62    435.75 o 
   6   6  10     5529.25     5483.22    420.24 o 
   7   6  10    22903.07    22966.20   1223.52 o 
   8   6  10     6773.31     5935.69    739.36 o 
   9   6  10       34.00      427.61    338.79 o 
   1   7  10   102216.80   108033.80   4894.25 o 
   2   7  10       81.90      411.78    199.90 o 
   3   7  10    19759.26    20527.33    895.42 o 
   4   7  10    23656.45    24451.83   1189.67 o 
   5   7  10    31005.80    31588.68   1236.09 o 
   6   7  10    55879.27    52745.29   2679.51 o 
   7   7  10     3088.57     3566.41    429.68 o 
   8   7  10    26755.30    27259.13   1460.14 o 
   9   7  10    19959.80    18600.77   1016.85 o 
   0   8  10    78625.28    75860.61  11101.09 o 
   1   8  10    11713.40    12454.96    709.46 o 
   2   8  10    19966.81    18442.92   1204.44 o 
   3   8  10      596.91      886.64    224.25 o 
   4   8  10     3189.78     4046.28    326.23 o 
   5   8  10    91025.05    89192.06   3437.18 o 
   6   8  10    57449.88    56286.36   2430.25 o 
   7   8  10     4465.17     4251.64    404.90 o 
   8   8  10    31519.02    30015.74   1340.06 o 
   9   8  10    40943.21    39515.15   1665.54 o 
   1   9  10    47127.64    51956.89   3183.86 o 
   2   9  10     1121.08      767.66    244.43 o 
   3   9  10     9063.67     8551.96    548.08 o 
   4   9  10     4169.19     4595.23    446.93 o 
   5   9  10    24416.43    24260.12   1151.33 o 
   6   9  10    11699.03    12593.12    674.69 o 
   7   9  10      468.56      737.31    300.58 o 
   8   9  10    32424.18    29936.20   1350.44 o 
   9   9  10     2657.88     3525.27    368.38 o 
   0  10  10     5690.84     6887.63    933.15 o 
   1  10  10    39204.64    39005.96   2137.38 o 
   2  10  10      134.03     -309.07    309.07 o 
   3  10  10     4375.97     5227.10    719.74 o 
   4  10  10    25969.72    24589.47   1514.35 o 
   5  10  10    24928.67    25197.01   1557.61 o 
   6  10  10     6315.47     6753.50    498.58 o 
   7  10  10      638.56      527.87    345.89 o 
   8  10  10     5072.91     4583.08    459.69 o 
   9  10  10     5439.07     5271.41    467.03 o 
  10  10  10     5295.25     4246.74    750.48 o 
   1   1  11    15036.95    14794.28    768.81 o 
   2   1  11     1346.99     1426.80    265.74 o 
   3   1  11    14782.33    14820.63    794.11 o 
   4   1  11    60288.98    56321.47   2971.10 o 
   5   1  11    44061.84    41912.72   1826.43 o 
   6   1  11    31396.48    28887.77   1581.77 o 
   7   1  11     1972.93     2032.06    329.76 o 
   8   1  11    73225.10    70898.82   3663.86 o 
   9   1  11     1398.07     1307.57    375.06 o 
  10   1  11    18596.45    20974.38   1971.58 o 
   0   2  11    17460.10    17257.65   1232.42 o 
   1   2  11     4955.61     4049.92    379.51 o 
   2   2  11    24736.73    24167.41   1231.53 o 
   3   2  11     2790.30     2282.81    275.99 o 
   4   2  11    24391.85    25130.82   1168.60 o 
   5   2  11     2997.02     3254.37    322.50 o 
   6   2  11     6898.30     6840.27    512.02 o 
   7   2  11    41584.52    41607.57   1985.00 o 
   8   2  11    24610.23    25895.74   1475.85 o 
   9   2  11     4718.69     5325.86    549.20 o 
  10   2  11    27341.82    23747.54   1451.91 o 
   1   3  11       39.03      439.38    235.33 o 
   2   3  11    21771.06    19720.49   1560.27 o 
   3   3  11       50.41      207.06    203.35 o 
   4   3  11    15809.90    15680.99    813.40 o 
   5   3  11     4393.33     4483.58    369.07 o 
   6   3  11    52488.98    52429.47   2187.73 o 
   7   3  11     4449.17     4264.79    449.97 o 
   8   3  11      288.07      516.41    274.90 o 
   9   3  11      130.11      200.98    278.25 o 
  10   3  11    61216.04    57848.70   2739.01 o 
   0   4  11    85490.06    87203.67   5782.15 o 
   1   4  11     8352.84     8723.48    594.12 o 
   2   4  11     4398.58     4593.03    388.20 o 
   3   4  11    12988.33    13795.68    847.21 o 
   4   4  11      478.32      453.05    195.43 o 
   5   4  11     7406.53     7058.76    437.41 o 
   6   4  11      422.32      220.22    201.16 o 
   7   4  11    64617.54    62601.90   3479.09 o 
   8   4  11    10968.66    11626.28    929.77 o 
   9   4  11     5115.83     5497.64    479.26 o 
  10   4  11       25.57      -50.79    352.39 o 
   1   5  11     3148.09     3594.20    439.31 o 
   2   5  11    13987.43    13884.90    721.75 o 
   3   5  11     2026.76     2306.93    248.36 o 
   4   5  11    21419.16    21688.77   1030.09 o 
   5   5  11      282.90      313.26    197.66 o 
   6   5  11      172.76      327.44    209.52 o 
   7   5  11     4795.79     5651.09    452.34 o 
   8   5  11    28472.26    28709.80   1498.07 o 
   9   5  11    38048.06    37920.73   1897.40 o 
  10   5  11     1062.12     1273.18    407.61 o 
   0   6  11       74.81     -118.60    279.99 o 
   1   6  11    30823.65    28562.57   1617.85 o 
   2   6  11    36752.48    36652.45   1767.39 o 
   3   6  11    17800.32    19616.89    974.25 o 
   4   6  11       16.19      350.27    192.33 o 
   5   6  11     7530.05     7147.84    475.17 o 
   6   6  11    53316.55    50362.60   1969.67 o 
   7   6  11     7586.55     7507.71    615.95 o 
   8   6  11    54783.50    51865.22   2489.68 o 
   9   6  11    34651.18    33376.88   1732.54 o 
  10   6  11     4540.77     4347.82    491.04 o 
   1   7  11     7449.96     7583.99    633.61 o 
   2   7  11    16394.47    16419.73    920.69 o 
   3   7  11    40697.30    41951.16   2015.99 o 
   4   7  11     8018.28     8553.25    555.43 o 
   5   7  11    55067.41    56378.53   2428.18 o 
   6   7  11    35408.57    35148.43   1588.57 o 
   7   7  11     1387.90     1343.86    379.65 o 
   8   7  11      621.60      567.79    344.25 o 
   9   7  11    23645.31    21548.39   1252.02 o 
  10   7  11    19602.44    18324.12   1048.31 o 
   0   8  11    20653.35    25378.22   3167.57 o 
   1   8  11    43682.77    42054.06   3511.67 o 
   2   8  11    78295.77    78560.06   4001.07 o 
   3   8  11    55705.45    55861.10   2566.20 o 
   4   8  11      917.06     1828.90    371.84 o 
   5   8  11    29350.34    29573.43   1499.87 o 
   6   8  11    30659.47    29881.77   1548.34 o 
   7   8  11      408.22      258.72    287.77 o 
   8   8  11    19233.54    18405.10   1018.88 o 
   9   8  11     2030.86     1677.19    367.08 o 
  10   8  11     1559.51     1583.71    512.64 o 
   1   9  11     1057.54     1440.93    464.13 o 
   2   9  11     5060.28     5282.56    594.72 o 
   3   9  11     1717.59     1867.30    300.65 o 
   4   9  11     6906.96     7183.75    520.73 o 
   5   9  11    16578.16    18850.94    992.76 o 
   6   9  11     5407.69     6250.50    515.72 o 
   7   9  11     5474.14     5140.16    529.00 o 
   8   9  11    30989.71    31886.17   1706.37 o 
   9   9  11      984.64     1204.22    363.86 o 
  10   9  11     4270.59     3900.67    476.42 o 
   0  10  11     3516.83     2175.72    618.89 o 
   1  10  11     1167.46     1535.21    419.02 o 
   2  10  11     5223.68     5763.80    591.40 o 
   3  10  11     2594.74     2583.15    495.28 o 
   4  10  11     8441.81     7987.11    643.07 o 
   5  10  11      534.72      840.03    360.30 o 
   6  10  11      730.12      964.53    390.63 o 
   7  10  11      323.14      705.45    325.94 o 
   8  10  11     8786.10     8712.95    611.81 o 
   9  10  11     8066.15     7507.10    655.31 o 
  10  10  11     1149.74     1754.35    506.85 o 
   1  11  11     3965.10     4584.03    573.92 o 
   2  11  11     1004.26     1076.56    420.94 o 
   3  11  11    14040.44    14955.86   1370.18 o 
   4  11  11      334.28      354.89    427.67 o 
   5  11  11     5382.10     5224.29    666.68 o 
   6  11  11     4228.77     3627.59    468.30 o 
   7  11  11      166.83      516.04    384.21 o 
   8  11  11     5454.09     4591.39    547.52 o 
   9  11  11    48100.50    44627.04   2804.92 o 
  10  11  11     1287.63     1366.21    585.71 o 
  11  11  11       56.64    -1003.78   1003.78 o 
   0   0  12    32528.56    30376.83   3323.18 o 
   1   0  12    16793.68    14194.91   1122.89 o 
   2   0  12     2881.56     2009.60    551.48 o 
   3   0  12   148274.73   157121.39   9125.47 o 
   4   0  12    13598.42    14660.42   1836.96 o 
   5   0  12     1317.36     1166.62    378.26 o 
   6   0  12      343.19      208.23    337.59 o 
   7   0  12      489.45      700.87    389.12 o 
   8   0  12    10536.95    11909.44   1041.58 o 
   9   0  12    85313.91    92375.16   6741.79 o 
  10   0  12     2467.46     2332.49    844.48 o 
  11   0  12    24202.69    25120.96   2240.95 o 
   1   1  12     1752.99     1894.12    290.55 o 
   2   1  12       86.70      -65.74    294.91 o 
   3   1  12    13964.92    12854.51    807.21 o 
   4   1  12    10047.82     9364.21    579.49 o 
   5   1  12     1327.35     1403.07    271.04 o 
   6   1  12     2485.08     2231.74    316.37 o 
   7   1  12   151914.36   145280.48   7347.96 o 
   8   1  12    20669.26    20456.94   1068.01 o 
   9   1  12     9684.95    12925.13   1114.15 o 
  10   1  12    10561.66    10742.11    856.79 o 
  11   1  12    91000.26    92068.58   5535.94 o 
   0   2  12   157635.22   152417.98   8835.41 o 
   1   2  12      785.84     1028.92    284.70 o 
   2   2  12       67.69       36.62    309.15 o 
   3   2  12     7621.37     7039.26    739.42 o 
   4   2  12    90287.60    83806.84   3439.74 o 
   5   2  12    19070.09    17001.96   1014.90 o 
   6   2  12     9511.31     8500.50    554.54 o 
   7   2  12    69783.47    67591.92   2877.76 o 
   8   2  12    18669.31    20611.18   1076.71 o 
   9   2  12     8941.41     9249.53    701.96 o 
  10   2  12     3960.32     5106.57    546.32 o 
  11   2  12   120866.93   126643.35   6415.97 o 
   1   3  12     2373.34     3002.44    441.84 o 
   2   3  12    13411.13    13452.85    830.92 o 
   3   3  12   114236.84   119850.80   6054.33 o 
   4   3  12    12975.06    12914.38    726.92 o 
   5   3  12    13869.70    14748.23   1170.53 o 
   6   3  12    11451.29     9763.83    613.69 o 
   7   3  12   100462.12    94517.65   3931.42 o 
   8   3  12    22933.44    21093.43   1191.12 o 
   9   3  12     3346.74     3280.15    471.39 o 
  10   3  12     2711.78     2866.37    478.61 o 
  11   3  12     1532.30     1246.31    508.55 o 
   0   4  12     3261.61     3388.84    648.29 o 
   1   4  12    43735.46    44048.89   2391.78 o 
   2   4  12     6557.40     5878.43    540.02 o 
   3   4  12    29232.94    30085.74   1416.05 o 
   4   4  12     8050.41     7354.47    555.43 o 
   5   4  12     2976.80     2955.16    337.07 o 
   6   4  12       45.42      130.65    222.68 o 
   7   4  12    18884.67    19118.57    921.49 o 
   8   4  12     5398.97     5802.12    556.92 o 
   9   4  12    24781.94    24316.61   1374.48 o 
  10   4  12    14053.55    16359.91   1146.89 o 
  11   4  12    45024.61    44571.36   2534.66 o 
   1   5  12     1714.16     2506.58    424.13 o 
   2   5  12     3604.93     3397.90    425.35 o 
   3   5  12      809.44     1101.50    331.25 o 
   4   5  12      726.11      877.89    234.60 o 
   5   5  12    60047.68    57756.88   2431.89 o 
   6   5  12     1348.44     2289.81    307.92 o 
   7   5  12    94204.63    96290.30   3707.71 o 
   8   5  12     2620.82     2979.53    435.19 o 
   9   5  12    32167.61    30559.90   1642.13 o 
  10   5  12     9548.43     9947.99    789.37 o 
  11   5  12    44166.80    40792.68   1900.73 o 
   0   6  12    89726.27    90747.12   6585.91 o 
   1   6  12    13707.91    13459.71    953.33 o 
   2   6  12    16493.88    16822.14   1115.87 o 
   3   6  12    51316.46    52013.23   2444.01 o 
   4   6  12    86875.00    81830.90   3409.14 o 
   5   6  12      425.55      582.96    269.65 o 
   6   6  12      348.26      578.13    273.60 o 
   7   6  12      332.12      492.32    302.13 o 
   8   6  12    26477.10    26666.78   1317.98 o 
   9   6  12    43536.81    44712.13   2247.06 o 
  10   6  12    10791.48     9865.27    788.02 o 
  11   6  12    18311.20    18961.17   1104.80 o 
   1   7  12    32115.13    32996.02   1860.35 o 
   2   7  12      264.14      679.34    338.12 o 
   3   7  12     5942.58     5525.55    581.48 o 
   4   7  12     2592.93     2558.24    402.21 o 
   5   7  12     3202.61     3256.48    471.26 o 
   6   7  12     1974.53     2620.82    410.25 o 
   7   7  12     8742.90     8049.81    604.10 o 
   8   7  12     4699.42     5162.16    649.22 o 
   9   7  12    50348.60    50949.93   2488.19 o 
  10   7  12    15892.37    16214.75    973.61 o 
  11   7  12      826.92     1024.83    416.79 o 
   0   8  12      684.38      710.37    815.74 o 
   1   8  12    30239.36    29737.14   1998.55 o 
   2   8  12    31925.91    33895.54   1859.34 o 
   3   8  12    33277.00    32859.02   1860.77 o 
   4   8  12      589.04      255.31    349.99 o 
   5   8  12    18445.36    17214.06   1030.90 o 
   6   8  12     1095.10     1548.40    377.94 o 
   7   8  12    12341.96    11918.97   1166.16 o 
   8   8  12        4.23     -347.48    347.48 o 
   9   8  12    24039.12    21619.61   1194.15 o 
  10   8  12    12367.44    11528.64    968.73 o 
  11   8  12      923.38      896.03    424.57 o 
   1   9  12      239.49     1042.75    631.71 o 
   2   9  12     2223.24     2273.79    589.10 o 
   3   9  12    23410.79    23555.71   1757.61 o 
   4   9  12       97.13      406.98    355.08 o 
   5   9  12    41742.63    40918.18   2297.45 o 
   6   9  12     1824.27     2264.06    418.13 o 
   7   9  12    26995.06    27953.47   1527.81 o 
   8   9  12     2878.77     2817.93    454.88 o 
   9   9  12    30738.94    30604.52   1855.20 o 
  10   9  12      125.94     -391.27    391.27 o 
  11   9  12     3025.54     2323.40    519.31 o 
   0  10  12    42835.01    53329.35   5851.48 o 
   1  10  12      933.42     1372.68    673.66 o 
   2  10  12    39456.46    37318.26   3048.75 o 
   3  10  12     3439.23     4352.25    720.60 o 
   4  10  12    18114.58    15948.13   1701.64 o 
   5  10  12     1480.92     2455.18    710.27 o 
   6  10  12      523.68     1100.43    581.98 o 
   7  10  12    31420.21    29405.00   1612.41 o 
   8  10  12     2976.93     2329.36    499.35 o 
   9  10  12    20863.10    19040.88   1586.73 o 
  10  10  12     2198.53     1763.34    531.06 o 
  11  10  12    23986.79    20691.16   1333.97 o 
   1  11  12      636.69     1278.51    792.63 o 
   2  11  12    13006.30    13020.50   1202.37 o 
   3  11  12      825.41     1162.70    563.49 o 
   4  11  12      558.79      222.71    466.27 o 
   5  11  12   102283.92   100142.50   5200.10 o 
   6  11  12    43649.10    44899.17   2558.06 o 
   7  11  12     9279.98     8452.12    756.21 o 
   8  11  12     7313.60     7719.31    732.70 o 
   9  11  12    22311.50    20816.11   1302.86 o 
  10  11  12    11934.33    11995.43   1081.68 o 
  11  11  12     2318.69     1780.82    723.26 o 
   0  12  12    10686.68    11731.15   1389.27 o 
   1  12  12    19103.98    22973.78   2159.84 o 
   2  12  12        2.85     -265.53    528.96 o 
   3  12  12     8823.95    10492.81   1061.77 o 
   4  12  12      925.66      536.60    634.92 o 
   5  12  12     1123.11     1455.77    502.73 o 
   6  12  12       16.43     -442.38    442.38 o 
   7  12  12     8830.96     9552.04    881.60 o 
   8  12  12     3202.29     3751.32   1021.89 o 
   9  12  12     7409.84     7018.82    821.43 o 
  10  12  12       11.32      885.54    697.54 o 
  11  12  12     5573.26     4057.53    986.21 o 
   1   1  13     1062.45      784.34    335.86 o 
   2   1  13      364.28      528.83    357.95 o 
   3   1  13     3188.16     3004.52    394.26 o 
   4   1  13    11969.54    13898.64   1208.91 o 
   5   1  13    24456.71    24065.44   1197.78 o 
   6   1  13     5444.27     5463.67    465.23 o 
   7   1  13     2833.35     3504.97    403.47 o 
   8   1  13     2389.09     2118.93    375.29 o 
   9   1  13     3004.90     2524.92    420.26 o 
  10   1  13    31503.09    34636.62   1682.46 o 
  11   1  13        2.74     -171.47    404.06 o 
  12   1  13    41843.92    44547.32   2545.51 o 
   0   2  13     1842.14     2848.85    508.87 o 
   1   2  13      615.66      854.45    347.14 o 
   2   2  13    54942.68    55183.52   2939.57 o 
   3   2  13     4863.01     4689.90    465.19 o 
   4   2  13    44303.12    44381.53   2104.27 o 
   5   2  13     2185.73     1788.92    319.06 o 
   6   2  13     1419.10     1140.58    301.05 o 
   7   2  13    15283.65    14832.56    999.87 o 
   8   2  13     3593.36     4421.90    457.54 o 
   9   2  13     6162.20     6387.44    566.76 o 
  10   2  13     3191.98     3226.53    686.68 o 
  11   2  13       39.46     1397.80    535.60 o 
  12   2  13     2454.61     3765.36    667.18 o 
   1   3  13     3503.61     4043.70    484.72 o 
   2   3  13     1324.70      862.04    343.91 o 
   3   3  13     1920.70     1769.38    324.72 o 
   4   3  13      139.77     -121.54    267.40 o 
   5   3  13     6690.29     6720.53    514.12 o 
   6   3  13     8533.20     7874.15    567.32 o 
   7   3  13     2707.93     2721.15    375.59 o 
   8   3  13    19328.16    19378.63   1060.06 o 
   9   3  13    12561.65    13822.01   1257.19 o 
  10   3  13    23873.92    22764.84   1507.75 o 
  11   3  13    11771.70    12679.92   1315.85 o 
  12   3  13    16285.83    19662.06   1655.06 o 
   0   4  13    25181.26    23745.28   1678.86 o 
   1   4  13    12956.22    12769.73    958.89 o 
   2   4  13     1255.25     1134.27    391.73 o 
   3   4  13    40400.26    38570.82   1961.45 o 
   4   4  13      126.86      322.86    277.76 o 
   5   4  13       64.84      169.55    294.97 o 
   6   4  13    38660.12    37671.82   1726.83 o 
   7   4  13      558.56      157.24    283.66 o 
   8   4  13     1805.71     1801.02    369.38 o 
   9   4  13     2363.91     2569.22    478.40 o 
  10   4  13     2377.47     2177.88    550.06 o 
  11   4  13     4799.81     4645.50    698.32 o 
  12   4  13     4401.45     5569.59    789.80 o 
   1   5  13      143.75      604.85    459.59 o 
   2   5  13      860.66     1271.65    380.35 o 
   3   5  13     1527.26     1440.64    383.14 o 
   4   5  13     5584.67     5641.39    834.24 o 
   5   5  13      251.28      415.51    424.26 o 
   6   5  13    24975.82    24105.30   1302.41 o 
   7   5  13     2209.58     2547.40    379.97 o 
   8   5  13    60748.99    60184.84   2567.02 o 
   9   5  13    37224.54    38617.29   1807.36 o 
  10   5  13      343.27      320.17    830.25 o 
  11   5  13     8263.27     8699.02    893.55 o 
  12   5  13     2167.72     2463.23    628.10 o 
   0   6  13   111398.82   108256.66  11294.76 o 
   1   6  13    22365.64    24355.67   2008.25 o 
   2   6  13    62689.87    63959.46   3353.07 o 
   3   6  13      734.19      840.62    357.10 o 
   4   6  13    34439.02    34834.34   1798.14 o 
   5   6  13      669.91      916.23    375.76 o 
   6   6  13    21013.65    19887.97   1365.50 o 
   7   6  13      989.32      870.10    394.16 o 
   8   6  13    38787.56    38362.82   1966.70 o 
   9   6  13     8173.88     9607.45   1108.30 o 
  10   6  13     1877.99     1478.37    427.53 o 
  11   6  13      542.57      451.32    414.48 o 
  12   6  13     7735.25     7934.08    787.62 o 
   1   7  13      163.36      374.69    477.74 o 
   2   7  13    15710.69    14382.16   1261.48 o 
   3   7  13    18784.13    17709.57   1108.05 o 
   4   7  13       54.63      588.17    359.90 o 
   5   7  13    33043.61    32166.07   1914.71 o 
   6   7  13    76470.86    75808.59   4004.23 o 
   7   7  13     7047.98     8138.28    851.36 o 
   8   7  13     8041.56     8148.48    648.69 o 
   9   7  13     4050.66     3802.80    548.09 o 
  10   7  13    17879.20    17449.70   1043.78 o 
  11   7  13      680.42      891.39    486.29 o 
  12   7  13     2067.00     2781.29    692.01 o 
   0   8  13     8272.08     9015.40   1717.19 o 
   1   8  13     1995.26     2063.61    481.13 o 
   2   8  13     3888.32     4188.62    494.91 o 
   3   8  13      197.71      969.45    395.82 o 
   4   8  13      345.47     2080.10   1738.97 o 
   5   8  13     2137.12     2614.33    508.18 o 
   6   8  13     1806.29     1479.66    492.12 o 
   7   8  13    18582.56    18126.19   1292.04 o 
   8   8  13    36617.68    38221.58   2278.77 o 
   9   8  13     7207.70     7955.92    736.82 o 
  10   8  13      489.27      549.24    427.93 o 
  11   8  13     1502.70     1330.52    484.97 o 
  12   8  13    12529.75    11258.73   1528.35 o 
   1   9  13    16289.53    17186.38   2420.98 o 
   2   9  13    31858.34    33897.46   2908.61 o 
   3   9  13       61.24      135.90    544.62 o 
   4   9  13    62266.54    67648.28   4190.86 o 
   5   9  13     5515.69     5349.63    641.60 o 
   6   9  13     2915.07     2904.45    546.06 o 
   7   9  13     2134.54     2355.25    564.99 o 
   8   9  13    19194.42    20343.59   1420.25 o 
   9   9  13     8631.61     8683.51    785.53 o 
  10   9  13     6164.24     5614.67    615.79 o 
  11   9  13     5706.52     4865.73    621.87 o 
  12   9  13    21153.41    16312.11   1322.99 o 
   0  10  13    49090.71    49213.69   5544.23 o 
   1  10  13    18531.23    18426.74   1884.14 o 
   2  10  13      284.15      204.48    686.41 o 
   3  10  13     8624.57    11263.14   1415.36 o 
   4  10  13    33900.75    33971.34   2435.20 o 
   5  10  13    46574.26    43892.86   2902.12 o 
   6  10  13    11890.07    11061.77   1167.74 o 
   7  10  13    24420.16    26655.16   2236.35 o 
   8  10  13     3747.70     3566.70    673.10 o 
   9  10  13     7549.98     5077.88    764.23 o 
  10  10  13    12526.89    12675.12   1139.54 o 
  11  10  13    17364.22    14718.02   1258.03 o 
  12  10  13      161.08      184.54    913.72 o 
   1  11  13       51.95     -265.34    689.06 o 
   2  11  13    22119.15    29472.40   4896.17 o 
   3  11  13      778.86      930.30    753.20 o 
   4  11  13     3048.33     4004.04   1108.05 o 
   5  11  13      555.11      502.32    609.14 o 
   6  11  13    30094.81    29262.53   3086.04 o 
   7  11  13      603.66      458.94    549.11 o 
   8  11  13     1372.39     2012.34    641.51 o 
   9  11  13     3169.85     3019.86    701.61 o 
  10  11  13    31352.47    28603.37   2206.00 o 
  11  11  13       91.74      257.25    869.29 o 
   0  12  13     8584.44     7551.60   1701.84 o 
   1  12  13    29048.93    27571.40   2541.30 o 
   2  12  13     4604.83     6794.59   1153.54 o 
   3  12  13      399.84        6.81    720.20 o 
   4  12  13    56632.61    55824.69   4380.31 o 
   5  12  13     2680.53     2952.80    778.67 o 
   6  12  13      989.51     1030.14    596.64 o 
   7  12  13      430.86      501.89    594.02 o 
   8  12  13    10187.84    10296.73   1024.82 o 
   9  12  13     9474.01     9381.35   1801.69 o 
  10  12  13    75545.44    74876.16   5362.29 o 
   1  13  13      984.27      304.09    794.72 o 
   2  13  13     1195.00     1610.94   1291.82 o 
   3  13  13     8772.03    10197.93   1652.12 o 
   4  13  13    18199.15    24925.65   2002.28 o 
   5  13  13     3565.50     5644.96    943.44 o 
   6  13  13        1.13      510.89    675.74 o 
   7  13  13     1049.99      574.99    724.77 o 
   8  13  13    18029.41    17316.92   1649.84 o 
   0   0  14    35138.86    33018.61   2811.54 o 
   1   0  14     6988.13     6723.22   1032.92 o 
   2   0  14   328526.31   311735.28  22606.33 o 
   3   0  14    12845.89    10812.51   1910.74 o 
   4   0  14    22219.28    21209.57   2188.55 o 
   5   0  14       68.36      159.11    381.77 o 
   6   0  14    64909.14    61667.13   3816.84 o 
   7   0  14      510.52     -313.66    564.84 o 
   8   0  14    13524.91    14626.25   1856.22 o 
   9   0  14     1163.91     1140.40    570.56 o 
  10   0  14    49524.97    48603.57   4511.44 o 
  11   0  14     5528.11     5613.67   1165.57 o 
  12   0  14      246.22      -89.95    652.21 o 
  13   0  14    38923.76    29598.42   3812.89 o 
   1   1  14    26258.32    26829.19   1534.25 o 
   2   1  14     1294.94     1569.31    550.87 o 
   3   1  14     9912.46    11871.76    972.64 o 
   4   1  14     3191.61     2798.47    509.80 o 
   5   1  14     1230.43     1328.17    327.99 o 
   6   1  14    31069.85    26367.20   1436.88 o 
   7   1  14       67.81     -120.18    307.68 o 
   8   1  14     1308.22     1645.89    396.58 o 
   9   1  14    13718.00    12345.29    814.27 o 
  10   1  14     2223.67     1826.39    452.49 o 
  11   1  14     2064.48     2276.72    545.59 o 
  12   1  14     3917.60     5334.12    809.21 o 
  13   1  14    13730.17    13523.71   1491.72 o 
   0   2  14    28656.65    30866.25   2160.78 o 
   1   2  14    27782.96    27981.87   1942.56 o 
   2   2  14    24334.14    24921.69   1445.15 o 
   3   2  14   157601.84   160166.47   8100.86 o 
   4   2  14    14050.45    15276.30    970.55 o 
   5   2  14     3714.45     3591.63    400.40 o 
   6   2  14      338.48      658.51    308.73 o 
   7   2  14    32210.87    33850.15   1642.04 o 
   8   2  14     1562.62     1457.85    421.78 o 
   9   2  14     1610.05     2368.67    436.60 o 
  10   2  14     3109.15     2914.66    546.51 o 
  11   2  14      505.36      453.33    498.65 o 
  12   2  14    27637.47    33637.14   2117.63 o 
  13   2  14    10681.72    13753.32   1249.86 o 
   1   3  14    84752.38    93061.15   4342.65 o 
   2   3  14    55130.13    53954.67   2629.78 o 
   3   3  14     6832.31     6690.42    656.45 o 
   4   3  14     1599.98     2357.25    495.24 o 
   5   3  14    41264.15    41219.02   2071.33 o 
   6   3  14    12758.72    12819.64    789.77 o 
   7   3  14    14419.31    14259.87    854.56 o 
   8   3  14    22370.46    22977.31   1224.78 o 
   9   3  14     7583.61     8690.97    743.58 o 
  10   3  14      419.20      595.46    460.44 o 
  11   3  14        0.74      382.43    486.92 o 
  12   3  14     1748.54     1999.29    586.13 o 
  13   3  14     1302.70      776.46    769.67 o 
   0   4  14     6676.84     8680.11   2362.94 o 
   1   4  14     7411.14     7443.65    677.69 o 
   2   4  14   151548.66   150083.91   6837.87 o 
   3   4  14     3856.43     4091.66    725.30 o 
   4   4  14    20086.83    20776.96   1265.93 o 
   5   4  14    18787.90    18053.82   1279.05 o 
   6   4  14    49986.03    46910.55   2599.35 o 
   7   4  14     7622.34     7900.69    591.07 o 
   8   4  14     2495.53     2217.78    458.66 o 
   9   4  14     5908.23     5893.21    630.35 o 
  10   4  14     1463.27     1813.29    576.05 o 
  11   4  14     7139.24     8607.07   1384.07 o 
  12   4  14      138.01     1098.09    558.56 o 
  13   4  14    19067.05    19633.15   1709.32 o 
   1   5  14      863.83     1107.19    433.87 o 
   2   5  14     8606.34     8523.04    892.05 o 
   3   5  14    10094.67    10988.79    846.63 o 
   4   5  14    13108.71    14029.97    960.63 o 
   5   5  14      387.89      -35.21    377.10 o 
   6   5  14    22238.44    22409.85   1482.47 o 
   7   5  14     5867.14     7256.62    762.71 o 
   8   5  14       46.92      163.48    461.75 o 
   9   5  14    24429.98    22689.67   2508.41 o 
  10   5  14    19849.81    21432.22   1326.01 o 
  11   5  14     2831.49     2663.74    587.42 o 
  12   5  14     1016.77      624.71    555.35 o 
  13   5  14    24964.22    20377.32   2502.45 o 
   0   6  14    40268.43    42488.44   4971.09 o 
   1   6  14      207.30      -40.37    402.22 o 
   2   6  14     4059.14     3945.32    549.29 o 
   3   6  14     1452.82     2109.05    447.42 o 
   4   6  14      335.10      970.56    408.16 o 
   5   6  14      880.97      877.53    470.80 o 
   6   6  14    22137.65    23702.21   1595.02 o 
   7   6  14    22809.87    24140.85   2209.67 o 
   8   6  14     2522.21     1737.66    554.33 o 
   9   6  14     3582.07     2931.11    643.24 o 
  10   6  14      885.65      787.09    570.90 o 
  11   6  14     2624.22     2588.21    702.73 o 
  12   6  14    32334.15    32833.79   2480.85 o 
  13   6  14     1381.67     1747.65   1236.26 o 
   1   7  14    78899.01    81107.12   6564.74 o 
   2   7  14      120.83      109.50    468.00 o 
   3   7  14    15482.56    16739.84   1207.30 o 
   4   7  14     3042.68     2756.77    536.77 o 
   5   7  14     1999.77     2416.48    698.12 o 
   6   7  14    24222.24    25986.45   1714.39 o 
   7   7  14     4141.31     4693.63    749.15 o 
   8   7  14     1070.49      396.63    533.58 o 
   9   7  14      340.27      285.37    565.50 o 
  10   7  14      150.82     -548.15    548.15 o 
  11   7  14      114.78      -21.87    693.54 o 
  12   7  14    31920.03    28670.77   5198.38 o 
  13   7  14     4058.89     5002.66   1650.09 o 
   0   8  14   106995.34   106671.25  11194.52 o 
   1   8  14     1297.17      829.24    725.38 o 
   2   8  14    41927.89    39298.24   3932.45 o 
   3   8  14    14632.51    14992.26   1358.68 o 
   4   8  14    34239.68    34301.43   2075.93 o 
   5   8  14    60532.66    61962.70   3362.88 o 
   6   8  14     1994.98     2592.97    566.89 o 
   7   8  14       50.97      250.52    537.35 o 
   8   8  14    17922.08    16734.60   1295.23 o 
   9   8  14    14618.91    14179.44   1788.54 o 
  10   8  14      800.32     1780.24    565.31 o 
  11   8  14    11927.25    12276.46   1054.79 o 
  12   8  14     2772.49     2547.75    684.86 o 
   1   9  14    14081.88    16409.84   1791.50 o 
   2   9  14    21341.88    22372.57   2195.03 o 
   3   9  14     2383.57     1649.01    931.82 o 
   4   9  14    11373.82    11434.57   1207.65 o 
   5   9  14     9507.55    10822.31   1261.90 o 
   6   9  14    20727.30    20150.35   1762.07 o 
   7   9  14      352.12      613.14    519.93 o 
   8   9  14     2010.82     2209.32    932.97 o 
   9   9  14      402.32     1377.55    542.13 o 
  10   9  14     8882.46     9417.85    868.90 o 
  11   9  14     7901.54     8502.73    854.71 o 
   0  10  14     4094.04     6083.42   1584.32 o 
   1  10  14    10020.11    11350.27   1482.45 o 
   2  10  14    13260.98    12785.90   4464.24 o 
   3  10  14     1682.76      930.83    794.63 o 
   4  10  14    23238.59    23642.11   1889.34 o 
   5  10  14      104.22      286.25    632.40 o 
   6  10  14      307.81       90.86    649.89 o 
   7  10  14     3309.46     3825.62    837.56 o 
   8  10  14       51.63      478.91    579.52 o 
   9  10  14      184.37      624.82    614.53 o 
  10  10  14     3917.31     2813.09    729.48 o 
   1  11  14     1741.25     1750.97    866.91 o 
   2  11  14      949.11     1749.78    870.07 o 
   3  11  14    27893.21    30487.26   3318.80 o 
   4  11  14     8240.96    10230.21   3252.16 o 
   5  11  14      328.54      704.44    671.56 o 
   6  11  14    10537.76    14114.40   1395.27 o 
   7  11  14    14002.51    14479.78   2091.38 o 
   8  11  14     4807.32     5198.12    848.01 o 
   9  11  14     5471.53     5686.30    867.97 o 
   0  12  14    71290.38    60528.33   6782.07 o 
   1  12  14     3776.80     3281.80    982.10 o 
   2  12  14     8650.89     9885.93   1413.23 o 
   3  12  14     7209.78     8325.49   1408.69 o 
   4  12  14    25901.45    24751.74   2423.49 o 
   5  12  14     6621.30     5724.09    987.70 o 
   6  12  14     1306.00      840.79    633.02 o 
   7  12  14    19143.67    17875.17   1401.62 o 
   8  12  14     1854.36     1706.92    701.46 o 
   1  13  14    39536.71    45877.31   3814.71 o 
   2  13  14       28.70     -787.00    787.00 o 
   3  13  14     8231.39    10159.84   1786.34 o 
   4  13  14    11624.10    15647.09   1546.58 o 
   5  13  14       17.47      490.98    740.76 o 
   6  13  14    12063.66    12593.10   1357.40 o 
   7  13  14      198.77      423.51   1428.94 o 
   0  14  14     5976.14     5609.02   2139.29 o 
   1  14  14      962.85     2309.88    783.50 o 
   2  14  14     7443.54     8723.19   1831.14 o 
   3  14  14     1436.47     2314.65    880.62 o 
   4  14  14     2568.78     2399.87    889.90 o 
   1   1  15    23423.89    23752.98   1460.54 o 
   2   1  15    10076.52    10454.32    861.26 o 
   3   1  15     4908.52     5482.87    710.14 o 
   4   1  15    57215.90    54469.55   3007.52 o 
   5   1  15       21.48     -345.42    345.42 o 
   6   1  15    21236.63    21861.65   1615.70 o 
   7   1  15     3877.21     2938.87    538.38 o 
   8   1  15    22316.48    22044.32   1216.44 o 
   9   1  15       16.66     -358.11    385.43 o 
  10   1  15    12829.27    13563.53    921.54 o 
  11   1  15     7256.68     8625.24    838.68 o 
  12   1  15      446.14      629.98    569.39 o 
  13   1  15    10305.93    11026.06   1147.77 o 
   0   2  15    17661.64    16898.22   1487.62 o 
   1   2  15    37451.29    35724.25   1935.77 o 
   2   2  15     1223.89     1427.53    453.66 o 
   3   2  15      823.72      624.63    432.56 o 
   4   2  15     3136.10     3297.01    605.74 o 
   5   2  15        3.50      293.91    459.76 o 
   6   2  15      141.19      147.22    332.38 o 
   7   2  15    10391.41    11060.27    748.71 o 
   8   2  15    14913.84    11969.64    900.48 o 
   9   2  15     5307.37     5058.13    619.29 o 
  10   2  15      346.40      196.00    490.82 o 
  11   2  15     3652.73     4168.11    669.58 o 
  12   2  15     5943.31     6762.59    806.58 o 
  13   2  15    10706.16    10971.30   1008.49 o 
   1   3  15      590.05     1324.75    449.14 o 
   2   3  15     4056.66     4759.79    604.95 o 
   3   3  15        8.75     -376.83    386.35 o 
   4   3  15     5242.95     5110.15    621.42 o 
   5   3  15     5956.62     5948.46    729.59 o 
   6   3  15    35545.11    36588.75   2193.28 o 
   7   3  15     2480.91     2239.46    487.84 o 
   8   3  15     8161.34     8641.31    781.97 o 
   9   3  15      244.73      359.01    445.50 o 
  10   3  15    29488.86    32925.45   2035.19 o 
  11   3  15     4175.89     3145.47    633.96 o 
  12   3  15      369.61      467.56    584.79 o 
  13   3  15     3082.36     5129.22    803.46 o 
   0   4  15     1250.98     2589.78   1321.07 o 
   1   4  15     4215.67     4521.69    585.07 o 
   2   4  15    47934.78    49164.02   2482.04 o 
   3   4  15    13061.94    14253.72   1059.45 o 
   4   4  15     5990.21     5649.69    650.64 o 
   5   4  15    48921.29    47949.05   2455.46 o 
   6   4  15    20589.86    18756.07   1337.93 o 
   7   4  15     8963.20     9738.45    925.97 o 
   8   4  15    26966.79    28243.64   1843.32 o 
   9   4  15    30387.07    34329.00   2148.51 o 
  10   4  15       57.64      161.10    590.83 o 
  11   4  15    18580.33    21225.40   1618.79 o 
  12   4  15     7917.14     9088.85   1053.43 o 
  13   4  15     2855.49     4129.07   1137.00 o 
   1   5  15    11410.59    11168.57    959.36 o 
   2   5  15      578.67      440.14    420.27 o 
   3   5  15     6247.84     7029.49    694.45 o 
   4   5  15    15642.73    15698.06   1200.31 o 
   5   5  15     4282.09     3725.14    562.29 o 
   6   5  15     5138.13     5017.79    721.63 o 
   7   5  15     4081.47     4378.90    867.54 o 
   8   5  15    32810.82    33663.46   3128.01 o 
   9   5  15     3410.56     3628.23    895.01 o 
  10   5  15       98.80      786.84    596.02 o 
  11   5  15     3790.90     4289.34    809.67 o 
  12   5  15    12763.69    14240.97   2568.91 o 
   0   6  15    65845.52    68558.18   7574.54 o 
   1   6  15     4008.75     4134.19    638.61 o 
   2   6  15    13829.98    13522.99   1005.19 o 
   3   6  15    27377.14    26101.34   1509.90 o 
   4   6  15     1699.86     2558.97    507.50 o 
   5   6  15       35.89      592.59    474.46 o 
   6   6  15       64.90     -186.05    487.83 o 
   7   6  15      865.17     1088.76    572.65 o 
   8   6  15    28377.68    27479.86   1869.47 o 
   9   6  15      969.62     1068.68    719.52 o 
  10   6  15     1567.71     1502.28    669.89 o 
  11   6  15      497.39      184.42    634.29 o 
  12   6  15    26626.72    30419.64   3848.32 o 
   1   7  15     4404.94     3491.65    780.14 o 
   2   7  15      467.32      226.74    421.67 o 
   3   7  15     6608.78     6411.94    747.09 o 
   4   7  15    24583.02    25122.15   1734.63 o 
   5   7  15     4578.52     5087.06    709.57 o 
   6   7  15    15756.40    17791.06   2574.83 o 
   7   7  15     3111.03     2984.09    661.46 o 
   8   7  15      387.80      -42.69    580.03 o 
   9   7  15      788.48      918.57    629.17 o 
  10   7  15    42471.86    45829.32   4347.95 o 
  11   7  15     2473.97     2847.45    691.78 o 
   0   8  15    21370.25    20921.00   3121.72 o 
   1   8  15    24734.65    28747.70   2707.74 o 
   2   8  15    67539.59    73844.62   5688.06 o 
   3   8  15     1694.62      867.96    493.80 o 
   4   8  15    14720.58    16811.86   2043.05 o 
   5   8  15     5714.60     5229.00    725.08 o 
   6   8  15    30244.32    30684.01   2063.32 o 
   7   8  15     5108.74     5921.48    904.87 o 
   8   8  15     2593.18     2230.62    775.38 o 
   9   8  15      791.93     1462.66    655.00 o 
  10   8  15     1817.11     1711.91    617.19 o 
  11   8  15      616.54      845.59    711.30 o 
   1   9  15       18.51      -69.13    779.42 o 
   2   9  15      375.41      621.59    814.26 o 
   3   9  15      699.12      418.55    818.57 o 
   4   9  15     6943.49     6948.20   1325.11 o 
   5   9  15     4713.08     4324.24    876.19 o 
   6   9  15     2518.72     1728.45    980.28 o 
   7   9  15       47.07     -679.84    679.84 o 
   8   9  15    14386.57    14230.66   1474.50 o 
   9   9  15    28379.01    26441.02   1834.85 o 
  10   9  15      904.47      265.57    642.70 o 
   0  10  15     6329.78     5519.00   1607.89 o 
   1  10  15    14981.43    13055.44   1626.38 o 
   2  10  15    16585.02    16058.63   1858.69 o 
   3  10  15    17085.51    21001.70   2195.57 o 
   4  10  15      793.51      639.20    818.13 o 
   5  10  15     2391.22     2018.80    793.66 o 
   6  10  15     2419.45     1604.64    781.36 o 
   7  10  15       21.90     -693.74    693.74 o 
   8  10  15     5296.49     5209.74   1327.02 o 
   9  10  15     4703.38     4599.07    832.15 o 
   1  11  15      300.74      205.89    830.77 o 
   2  11  15      340.04     -244.82    824.04 o 
   3  11  15       48.27      -67.25   1066.99 o 
   4  11  15    19080.72    17973.32   2007.01 o 
   5  11  15    12805.07    12333.78   1637.49 o 
   6  11  15     2061.40     1951.06    828.03 o 
   7  11  15     2175.61     2038.80    788.71 o 
   8  11  15     1823.34     2015.88    740.74 o 
   0  12  15    51252.84    50385.08   5901.21 o 
   1  12  15      511.12     1004.46    926.13 o 
   2  12  15    17276.84    17266.29   2367.01 o 
   3  12  15     4325.12     4076.02   1120.72 o 
   4  12  15     1878.21     2380.14   1125.74 o 
   5  12  15     2823.11     2416.31    881.25 o 
   6  12  15    36346.91    34991.30   3106.78 o 
   1  13  15     1324.11     1608.40   1020.68 o 
   2  13  15        1.81      486.97    928.46 o 
   3  13  15     4521.58     5644.00   1059.29 o 
   4  13  15    17455.32    19922.78   1836.43 o 
   0   0  16    32996.38    25253.92   3648.57 o 
   1   0  16    14912.79    12693.45   1303.02 o 
   2   0  16    10642.24    10354.01   1201.42 o 
   3   0  16    12067.39    11787.72   1710.71 o 
   4   0  16     8301.71     7256.46   1197.89 o 
   5   0  16    17830.41    18618.26   1987.38 o 
   6   0  16    14875.59    13575.42   1485.00 o 
   7   0  16    85728.31    80094.38   7868.18 o 
   8   0  16    23606.55    20877.13   1676.94 o 
   9   0  16    35464.71    38825.11   2743.84 o 
  10   0  16    92142.76   104457.42   6377.68 o 
  11   0  16       96.74      322.60   1265.27 o 
  12   0  16     1093.63      228.49   1104.04 o 
   1   1  16      276.78     1225.09    454.56 o 
   2   1  16    27513.29    28505.27   1698.67 o 
   3   1  16      781.06      712.98    482.66 o 
   4   1  16     1027.22      791.98    542.51 o 
   5   1  16    19745.43    21029.67   1731.00 o 
   6   1  16    18226.96    17978.58   1364.08 o 
   7   1  16     2452.69     2757.93    655.59 o 
   8   1  16    57448.87    54803.41   3591.56 o 
   9   1  16     1239.42      641.80    475.43 o 
  10   1  16       61.51      -92.75    456.34 o 
  11   1  16      925.17     1387.07    602.20 o 
  12   1  16    56704.91    69268.12   3419.89 o 
   0   2  16    82668.05    89096.86   9750.83 o 
   1   2  16      172.12      100.39    418.13 o 
   2   2  16    11601.73    11773.96    960.61 o 
   3   2  16     4390.24     4335.62    630.00 o 
   4   2  16    90918.22    89669.35   4713.37 o 
   5   2  16      422.68     -155.49    518.25 o 
   6   2  16    45050.22    45027.86   2600.58 o 
   7   2  16    30854.05    27795.82   1984.79 o 
   8   2  16    12520.80    12474.41    983.89 o 
   9   2  16     8563.51     7944.54    812.99 o 
  10   2  16     4980.44     6266.55    891.08 o 
  11   2  16     4979.73     6353.63    938.27 o 
  12   2  16    13136.47    15945.83   1236.67 o 
   1   3  16    17041.66    19426.75   1278.83 o 
   2   3  16      187.25     -165.46    437.47 o 
   3   3  16    16220.64    16277.49   1166.06 o 
   4   3  16    22603.41    21089.98   1361.46 o 
   5   3  16    10053.43    10018.72    895.86 o 
   6   3  16     6298.83     5148.45    740.19 o 
   7   3  16      232.23      -75.11    542.21 o 
   8   3  16    32665.83    31407.79   2011.13 o 
   9   3  16     6500.36     6001.85    833.14 o 
  10   3  16     6131.04     4227.10    841.96 o 
  11   3  16     1395.08     1778.80    738.66 o 
  12   3  16    40578.77    52073.13   3173.24 o 
   0   4  16    17085.53    16426.03   2801.03 o 
   1   4  16     3367.08     4164.56   1078.81 o 
   2   4  16    25286.26    27043.61   1615.13 o 
   3   4  16    20717.98    21246.06   1346.65 o 
   4   4  16     6371.45     7994.67    778.83 o 
   5   4  16     7270.72     6992.78    743.58 o 
   6   4  16    18991.97    16890.36   1189.71 o 
   7   4  16      231.07      -16.20    650.14 o 
   8   4  16     7842.45     8980.92   1145.98 o 
   9   4  16    11837.09    11003.66   1095.75 o 
  10   4  16    13715.87    13680.86   1327.93 o 
  11   4  16     2811.63     3535.00    818.56 o 
   1   5  16     1123.10     1455.12    959.92 o 
   2   5  16    13232.03    13708.81   1026.91 o 
   3   5  16      612.40      563.54    476.05 o 
   4   5  16    18849.66    21269.86   1358.11 o 
   5   5  16    11643.94    11202.27    910.06 o 
   6   5  16    17171.78    17211.67   1353.05 o 
   7   5  16     8778.83     8669.64    974.30 o 
   8   5  16     3600.67     3264.56    745.62 o 
   9   5  16     4402.61     4836.17   1100.69 o 
  10   5  16     2538.06      797.12    684.49 o 
  11   5  16    22485.99    23168.01   1969.45 o 
   0   6  16    61083.59    61000.36   6930.20 o 
   1   6  16    16710.76    18652.29   1687.22 o 
   2   6  16     1389.66     1496.89    779.70 o 
   3   6  16    19875.84    20306.00   1441.11 o 
   4   6  16    64851.82    68106.45   3672.06 o 
   5   6  16     6901.36     6226.06    816.38 o 
   6   6  16     7945.43     8180.26   1147.41 o 
   7   6  16      995.23     1648.77    638.92 o 
   8   6  16    85534.04    83579.63   4531.43 o 
   9   6  16      498.55      884.33    704.07 o 
  10   6  16     7775.85     8494.99   1356.95 o 
  11   6  16    12530.40    12604.50   1511.40 o 
   1   7  16      235.00      283.59    668.93 o 
   2   7  16     2709.81     2372.32    786.12 o 
   3   7  16     9826.89     8745.17    964.26 o 
   4   7  16      119.38       11.67    486.10 o 
   5   7  16     5880.43     6834.41    830.60 o 
   6   7  16    17184.79    18552.73   1410.79 o 
   7   7  16     1439.40     1596.76    653.54 o 
   8   7  16    29212.97    28783.63   1972.18 o 
   9   7  16     4190.61     3893.09    820.34 o 
  10   7  16    34516.44    38283.26   2792.68 o 
   0   8  16     9668.14     7118.49   1807.41 o 
   1   8  16     5048.90     5026.75   2445.21 o 
   2   8  16     6168.80     7786.03   1341.70 o 
   3   8  16     8059.31     7324.97   1436.06 o 
   4   8  16     5422.13     7483.63   1303.26 o 
   5   8  16      106.96      -50.94    705.03 o 
   6   8  16      168.61     -311.04    545.72 o 
   7   8  16    11215.08    12423.56   1159.98 o 
   8   8  16     5469.11     6193.17    993.02 o 
   9   8  16     3006.42     2537.75    765.55 o 
   1   9  16     4466.84     3697.74   1206.35 o 
   2   9  16     1152.03      641.74    888.89 o 
   3   9  16    11290.40    10921.21   1562.27 o 
   4   9  16     5264.45     4446.73    934.11 o 
   5   9  16      559.89     1233.15    800.20 o 
   6   9  16     2779.48     1863.50    829.40 o 
   7   9  16     7127.30     8856.61   1212.50 o 
   8   9  16     3000.46     2644.07    915.98 o 
   0  10  16      391.92    -1103.81   1103.81 o 
   1  10  16    12431.39    13534.99   1741.72 o 
   2  10  16     2720.59     3381.93   1068.45 o 
   3  10  16     3341.70     3742.54   1122.57 o 
   4  10  16    46268.37    48977.62   4073.18 o 
   5  10  16     2189.08     2504.04    864.86 o 
   6  10  16    35051.12    30333.45   2398.86 o 
   7  10  16     1158.20     -112.33    799.53 o 
   1  11  16     3345.93     2542.63   1065.52 o 
   2  11  16     2615.01     2812.74   1089.93 o 
   3  11  16     5362.35     4413.33   1168.83 o 
   4  11  16     3060.37     2694.15   1087.30 o 
   5  11  16     3872.83     4166.64   1185.00 o 
   6  11  16     9603.69     9002.08   1230.80 o 
   0  12  16     2000.68      442.01   1432.12 o 
   1  12  16     3487.67     3614.86   1166.27 o 
   2  12  16     6580.65     5975.76   1848.54 o 
   3  12  16     6806.17     4554.47   1410.75 o 
   1   1  17     1418.56     1032.57    688.88 o 
   2   1  17     6125.28     6277.60    711.34 o 
   3   1  17     9103.82     8798.72    878.82 o 
   4   1  17     3353.94     2960.26    615.91 o 
   5   1  17     7650.53     7613.47    891.49 o 
   6   1  17     4543.70     3197.26    792.98 o 
   7   1  17     1605.59     2756.18    718.26 o 
   8   1  17    40587.46    46065.41   2422.66 o 
   9   1  17     1765.34     1943.61    609.06 o 
  10   1  17     4800.26     3989.12    824.92 o 
  11   1  17    11704.32    15736.70   1404.17 o 
   0   2  17    17578.44    17821.38   2148.39 o 
   1   2  17     1398.52     1662.70    711.80 o 
   2   2  17       45.09     1316.81    552.04 o 
   3   2  17     1653.62     2209.16    601.24 o 
   4   2  17     3156.19     1989.97    577.65 o 
   5   2  17       82.87      -69.64    565.34 o 
   6   2  17     2047.39     2097.41    657.90 o 
   7   2  17    12019.19    11825.93   1136.09 o 
   8   2  17      576.49      537.55    638.06 o 
   9   2  17     3662.65     3005.66    753.93 o 
  10   2  17    12585.60    13247.08   1373.56 o 
  11   2  17       86.35     -843.41    843.41 o 
   1   3  17     1103.32     1875.89    722.48 o 
   2   3  17     5046.75     5106.29    714.20 o 
   3   3  17      418.01      583.15    520.63 o 
   4   3  17       28.75     -496.17    501.33 o 
   5   3  17      398.53      -94.03    521.78 o 
   6   3  17    15124.74    13673.67   1100.08 o 
   7   3  17     3764.57     2899.02    849.71 o 
   8   3  17       55.32     -690.43    710.51 o 
   9   3  17      111.26      412.15    772.46 o 
  10   3  17    44870.20    52763.53   3132.52 o 
   0   4  17    12196.74    16254.71   2894.73 o 
   1   4  17    27176.79    27405.53   1961.23 o 
   2   4  17     6110.31     6605.66    752.05 o 
   3   4  17      447.05      257.93    497.87 o 
   4   4  17     4190.70     4096.62    667.74 o 
   5   4  17    11586.59    11075.35   1051.32 o 
   6   4  17     3063.36     3276.24    739.85 o 
   7   4  17     2887.65     3383.79    793.02 o 
   8   4  17    26195.54    30122.91   2392.37 o 
   9   4  17      736.14      302.91    818.33 o 
  10   4  17      643.41     -361.88    826.37 o 
   1   5  17      451.86      648.55    740.38 o 
   2   5  17    12431.55    12037.42   1205.11 o 
   3   5  17     2300.49     2475.98    591.42 o 
   4   5  17    48594.04    51581.91   2673.56 o 
   5   5  17     1574.94     1478.64    650.11 o 
   6   5  17     2209.75     2105.46    714.87 o 
   7   5  17      271.38      839.52    664.10 o 
   8   5  17    18231.08    18690.86   1533.11 o 
   9   5  17       98.78     -297.08    700.27 o 
  10   5  17     1671.88     3236.55   1781.46 o 
   0   6  17    17481.16    19129.08   3110.71 o 
   1   6  17      772.96      856.15    761.37 o 
   2   6  17     9369.90    12908.20   1683.67 o 
   3   6  17     2408.10     2498.37    577.42 o 
   4   6  17    29206.17    33111.25   2132.11 o 
   5   6  17      143.50      100.88    580.59 o 
   6   6  17      224.69      608.88    654.42 o 
   7   6  17     7298.98     8816.83   1084.16 o 
   8   6  17      198.97      795.96    707.77 o 
   9   6  17     1883.91     2711.84    818.03 o 
   1   7  17      358.16     1024.60    763.73 o 
   2   7  17     8274.16    10291.94   1571.27 o 
   3   7  17     9697.06     9687.10   1461.04 o 
   4   7  17     1148.85     1573.26    621.17 o 
   5   7  17     4169.27     4579.63    785.54 o 
   6   7  17    33019.98    34649.14   2250.41 o 
   7   7  17       76.50      769.03    675.02 o 
   8   7  17       30.06      186.19    686.38 o 
   0   8  17     6875.33     6089.38   1743.97 o 
   1   8  17      823.94      152.92    909.95 o 
   2   8  17      286.25     -531.69   1835.76 o 
   3   8  17      340.65     -871.08    871.08 o 
   4   8  17    16968.82    14285.17   1877.10 o 
   5   8  17     4283.92     3160.80    952.92 o 
   6   8  17     6795.92     6757.54   1146.80 o 
   7   8  17     2654.90     1366.25    910.90 o 
   1   9  17     3756.37     2708.10   1090.70 o 
   2   9  17       39.95     -634.60    905.70 o 
   3   9  17     8431.20     7010.36   1378.81 o 
   4   9  17    16485.46    14298.79   1863.37 o 
   5   9  17     6113.68     6323.05   1116.89 o 
   6   9  17     9894.56    12677.82   1483.07 o 
   0  10  17   114324.98   117831.99  12539.45 o 
   1  10  17     1099.52     2064.77   1068.92 o 
   2  10  17     8273.13     9293.70   2171.82 o 
   3  10  17     3340.97     3424.78   1191.05 o 
   4  10  17    47386.59    44983.93   3925.49 o 
   5  10  17      176.32     -947.43    947.43 o 
   1  11  17      846.60     -938.28    938.28 o 
   2  11  17      812.66      953.85   1047.98 o 
   0   0  18     1962.97     1961.24   1577.01 o 
   1   0  18    84614.88    85275.93   6758.90 o 
   2   0  18    84608.57    91728.81   5746.12 o 
   3   0  18    55547.56    54150.40   3724.22 o 
   4   0  18    12073.15    12007.71   1395.01 o 
   5   0  18     7626.97     7912.27   1384.74 o 
   6   0  18    59079.87    53206.51   4407.21 o 
   7   0  18    35534.43    32139.23   3079.39 o 
   8   0  18     3025.53     2723.20   1137.10 o 
   9   0  18     6255.35     5665.63   1361.08 o 
   1   1  18     8697.09     6585.59   1002.62 o 
   2   1  18    12010.60    12887.01   1014.39 o 
   3   1  18     1240.51     1711.46    582.73 o 
   4   1  18      795.76     1995.74    636.75 o 
   5   1  18     5187.61     6016.58    805.43 o 
   6   1  18    13799.18    11119.28   1130.67 o 
   7   1  18     7405.27     7816.03   1006.96 o 
   8   1  18     4699.29     3658.97    871.97 o 
   9   1  18     2898.86     5496.69   1079.17 o 
   0   2  18     1017.51      365.57    983.30 o 
   1   2  18     6246.88     7597.73   1047.01 o 
   2   2  18    29293.24    27695.91   1702.93 o 
   3   2  18     2457.14     3753.31    725.68 o 
   4   2  18     4068.27     4298.74    724.62 o 
   5   2  18      910.54      172.71    560.67 o 
   6   2  18     2227.87     1530.09    629.58 o 
   7   2  18      175.24      394.21    655.65 o 
   8   2  18     2104.07      193.04    788.85 o 
   9   2  18     3936.21     3065.88   1019.65 o 
   1   3  18     3216.09     3519.40    849.23 o 
   2   3  18    10377.14     9637.34    970.48 o 
   3   3  18     5119.64     5611.32    789.33 o 
   4   3  18     2646.90     3290.42    682.94 o 
   5   3  18     2304.17     1991.22    740.55 o 
   6   3  18    53379.28    51692.29   2720.75 o 
   7   3  18     1560.32     1609.99    760.57 o 
   8   3  18       71.60     -356.07    942.23 o 
   9   3  18     5547.10     4859.27   2007.56 o 
   0   4  18    45783.57    45413.02   4030.51 o 
   1   4  18      551.27     1173.74    720.33 o 
   2   4  18   106774.70   104925.38   5677.33 o 
   3   4  18    40964.87    42247.31   2366.16 o 
   4   4  18     5191.08     5489.43    815.93 o 
   5   4  18     1456.96     1770.95    713.45 o 
   6   4  18    13559.54    12563.19   1218.25 o 
   7   4  18     2094.36     2882.95    825.54 o 
   8   4  18     3852.93     4846.22    910.08 o 
   1   5  18     6743.21     8176.43   1403.41 o 
   2   5  18      662.43     1354.54    849.70 o 
   3   5  18     3227.29     3753.30    847.70 o 
   4   5  18       91.75     -510.49    620.94 o 
   5   5  18     2149.82     3278.35   1353.70 o 
   6   5  18     5434.80     6072.42    946.28 o 
   7   5  18    15215.99    15328.18   1919.18 o 
   8   5  18      180.19       35.33    742.17 o 
   0   6  18      795.29      836.05    983.05 o 
   1   6  18      607.96      809.13    697.28 o 
   2   6  18        4.36     1121.99    831.63 o 
   3   6  18     3894.13     2445.00    816.63 o 
   4   6  18      358.42     1146.57    672.41 o 
   5   6  18    23096.00    25635.29   1852.38 o 
   6   6  18      543.54      284.65    685.71 o 
   7   6  18     6692.06     6898.32   1010.41 o 
   1   7  18     3872.32     3440.82    951.48 o 
   2   7  18    15823.73    15209.17   2699.19 o 
   3   7  18     3154.62     1782.31   1129.31 o 
   4   7  18     8557.66    10634.75   1369.44 o 
   5   7  18     8379.25    10136.02   1563.80 o 
   6   7  18     4770.85     5169.23    887.73 o 
   0   8  18    71078.76    66485.04   7625.32 o 
   1   8  18    12041.63    14687.48   2002.36 o 
   2   8  18    74473.92    74162.36   5939.02 o 
   3   8  18     3641.49     3890.15   3012.00 o 
   4   8  18    31643.67    30025.56   4861.01 o 
   5   8  18     2743.38     3853.24   1061.98 o 
   1   9  18       27.28      150.25   1017.31 o 
   2   9  18     2458.64     1979.43   1153.77 o 
   3   9  18     1779.64     1695.00   1164.26 o 
   1   1  19     4520.91     4337.79    964.30 o 
   2   1  19     1742.52     2273.73    842.73 o 
   3   1  19      183.55      331.05    559.47 o 
   4   1  19     5676.32     6698.61    802.37 o 
   5   1  19    13479.85    15478.92   1242.80 o 
   6   1  19     3397.28     3492.51    760.63 o 
   7   1  19     4916.56     4724.06    919.55 o 
   0   2  19     2460.63     2339.17   1177.20 o 
   1   2  19     2684.64     4054.47   1368.86 o 
   2   2  19     3636.99     4914.90    973.21 o 
   3   2  19    13631.71    12835.87   1022.88 o 
   4   2  19     6146.91     5010.28    757.60 o 
   5   2  19    10353.25    10688.41   1044.60 o 
   6   2  19       27.30      115.87    625.23 o 
   7   2  19     8035.36     9408.50   1712.96 o 
   1   3  19     4026.75     4170.21    914.09 o 
   2   3  19      586.51     1242.98    778.06 o 
   3   3  19      112.94      861.54    638.70 o 
   4   3  19     1240.10     1888.53    730.64 o 
   5   3  19      229.23      658.29    644.23 o 
   6   3  19     8911.76     9518.69   1124.04 o 
   0   4  19    35523.66    44803.79   5897.53 o 
   1   4  19     4760.09     6614.74   1024.50 o 
   2   4  19    31823.96    31818.99   2233.96 o 
   3   4  19    23421.71    22932.04   1760.05 o 
   4   4  19    15937.19    15866.53   1271.01 o 
   5   4  19     2137.91     2515.07    811.02 o 
   6   4  19    32672.17    36366.21   2415.43 o 
   1   5  19     4615.57     3927.54    899.54 o 
   2   5  19       22.66      190.80    872.92 o 
   3   5  19      651.21      -27.61   1102.81 o 
   4   5  19     6535.97     8018.34   1040.79 o 
   5   5  19    13905.10    14783.61   1817.65 o 
   0   6  19    15413.54    12234.80   1782.50 o 
   1   6  19     1047.23     1013.73    751.60 o 
   2   6  19      207.02      467.50    872.94 o 
   3   6  19      352.04      512.83   1165.94 o 
   4   6  19     3099.56     2817.26    928.46 o 
   1   7  19     8668.41     8706.58   1275.93 o 
   2   7  19     2822.35     2875.88   1022.91 o 
   0   0  20     1998.88      -68.68   1620.49 o 
   1   0  20     2985.94     3441.93   1333.07 o 
   2   0  20    39218.10    44906.18   4186.73 o 
   3   0  20     1021.65     3376.26   1393.78 o 
   1   1  20    12214.07    12001.89   1327.41 o 
   2   1  20      365.87      866.25    826.16 o 
   3   1  20     2346.60     2448.80    930.22 o 
   0   2  20   140050.02   149439.61  11246.71 o 
   1   2  20      994.55     1159.62    851.33 o 
   2   2  20    18243.55    20254.16   1752.58 o 
   3   2  20    10702.85    11980.54   1348.43 o 
   1   3  20      302.78     1345.73    850.00 o 
   2   3  20      810.37     1951.46    859.92 o 
                                                 
